# Supplementary material for: Identification of RNA-splicing factor Lsm12 as a novel tumor-associated gene and a potent biomarker in Oral Squamous Cell Carcinoma (OSCC)
Source: J Exp Clin Cancer Res. 2022 Apr 21;41:150. doi: 10.1186/s13046-022-02355-9 (PMC9027881; doi:10.1186/s13046-022-02355-9)
Supplement: Supplementary file 2 — Additional file 2: Table S1. Differentially expressed genes identified in the animal model of OSCC tumorigenesis. [file 13046_2022_2355_MOESM2_ESM.xls]

## Sheet: Sheet 1
Table S1 Differentially expressed genes identified in the animal model of OSCC tumorigenesis
GeneSymbol	Description	Parametricp-value
Actn1	Rattus norvegicus actinin, alpha 1 (Actn1), mRNA [NM_031005]	< 1e-07
Ada	Rattus norvegicus adenosine deaminase (Ada), mRNA [NM_130399]	< 1e-07
Arntl2	Rattus norvegicus aryl hydrocarbon receptor nuclear translocator-like 2 (Arntl2), mRNA [NM_133391]	< 1e-07
Asb5	Rattus norvegicus ankyrin repeat and SOCS box-containing 5 (Asb5), mRNA [NM_001044247]	< 1e-07
Atp5d	Rattus norvegicus cDNA clone MGC:187332 IMAGE:9098303, complete cds. [BC161836]	< 1e-07
Cdkn1c	Rattus norvegicus cyclin-dependent kinase inhibitor 1C (Cdkn1c), transcript variant 1, mRNA [NM_001033757]	< 1e-07
Coq10a	Rattus norvegicus coenzyme Q10 homolog A (S. cerevisiae) (Coq10a), nuclear gene encoding mitochondrial protein, mRNA [NM_001108727]	< 1e-07
Eif2c2	Rattus norvegicus eukaryotic translation initiation factor 2C, 2 (Eif2c2), mRNA [NM_021597]	< 1e-07
Elk3	Rattus norvegicus ELK3, ETS-domain protein (Elk3), mRNA [NM_001108743]	< 1e-07
Epha2	Rattus norvegicus Eph receptor A2 (Epha2), mRNA [NM_001108977]	< 1e-07
Fosl1	Rattus norvegicus fos-like antigen 1 (Fosl1), mRNA [NM_012953]	< 1e-07
Glt8d2	PREDICTED: Rattus norvegicus glycosyltransferase 8 domain containing 2 (Glt8d2), mRNA [XM_001079763]	< 1e-07
Hhatl	Rattus norvegicus hedgehog acyltransferase-like (Hhatl), mRNA [NM_001106868]	< 1e-07
Iffo2	Rattus norvegicus intermediate filament family orphan 2 (Iffo2), mRNA [NM_001134703]	< 1e-07
Igf2r	Rattus norvegicus insulin-like growth factor 2 receptor (Igf2r), mRNA [NM_012756]	< 1e-07
Inhbb	Rattus norvegicus inhibin beta-B (Inhbb), mRNA [NM_080771]	< 1e-07
Iscu	Rattus norvegicus iron-sulfur cluster scaffold homolog (E. coli) (Iscu), nuclear gene encoding mitochondrial protein, mRNA [NM_001105936]	< 1e-07
Itgb4	Rattus norvegicus integrin, beta 4 (Itgb4), mRNA [NM_013180]	< 1e-07
Itm2a	Rattus norvegicus integral membrane protein 2A (Itm2a), mRNA [NM_001025712]	< 1e-07
Lima1	Rattus norvegicus LIM domain and actin binding 1 (Lima1), mRNA [NM_001191615]	< 1e-07
LOC682999	Rattus norvegicus hypothetical protein LOC682999 (LOC682999), mRNA [NM_001127600]	< 1e-07
Mafb	Rattus norvegicus v-maf musculoaponeurotic fibrosarcoma oncogene homolog B (avian) (Mafb), mRNA [NM_019316]	< 1e-07
Pdlim3	Rattus norvegicus PDZ and LIM domain 3 (Pdlim3), mRNA [NM_053650]	< 1e-07
Pnrc1	Rattus norvegicus proline-rich nuclear receptor coactivator 1 (Pnrc1), mRNA [NM_173322]	< 1e-07
Ppp3cc	Rattus norvegicus protein phosphatase 3, catalytic subunit, gamma isoform (Ppp3cc), mRNA [NM_134367]	< 1e-07
Purb	Rattus norvegicus purine rich element binding protein B (Purb), mRNA [NM_001017503]	< 1e-07
Rarg	Rattus norvegicus retinoic acid receptor, gamma (Rarg), transcript variant 1, mRNA [NM_001135249]	< 1e-07
RGD1563281	PREDICTED: Rattus norvegicus similar to leucine-rich repeat domain-containing protein (RGD1563281), mRNA [XM_001081403]	< 1e-07
Rtn4	Rattus norvegicus reticulon 4 (Rtn4), mRNA [NM_031831]	< 1e-07
Sbno1	Rattus norvegicus strawberry notch homolog 1 (Drosophila) (Sbno1), mRNA [NM_001107138]	< 1e-07
Slc2a1	Rattus norvegicus solute carrier family 2 (facilitated glucose transporter), member 1 (Slc2a1), mRNA [NM_138827]	< 1e-07
Slc5a10	Rattus norvegicus solute carrier family 5 (sodium/glucose cotransporter), member 10 (Slc5a10), mRNA [NM_001107007]	< 1e-07
Smarcd3	Rattus norvegicus SWI/SNF related, matrix associated, actin dependent regulator of chromatin, subfamily d, member 3 (Smarcd3), mRNA [NM_001011966]	< 1e-07
Sox2	Rattus norvegicus SRY (sex determining region Y)-box 2 (Sox2), mRNA [NM_001109181]	< 1e-07
Tcf12	Rattus norvegicus transcription factor 12 (Tcf12), mRNA [NM_013176]	< 1e-07
Thoc2	Rattus norvegicus THO complex 2 (Thoc2), mRNA [NM_001191756]	< 1e-07
Trim54	Rattus norvegicus tripartite motif-containing 54 (Trim54), mRNA [NM_001013217]	< 1e-07
Ank1	Rattus norvegicus ankyrin 1, erythrocytic (Ank1), mRNA [NM_001107322]	1e-07
Arhgef19	Rattus norvegicus Rho guanine nucleotide exchange factor (GEF) 19 (Arhgef19), mRNA [NM_001108692]	1e-07
Brwd3	Uncharacterized protein [Source:UniProtKB/TrEMBL;Acc:D3Z8C5] [ENSRNOT00000050336]	1e-07
Cabc1	Rattus norvegicus chaperone, ABC1 activity of bc1 complex homolog (S. pombe) (Cabc1), nuclear gene encoding mitochondrial protein, mRNA [NM_001013185]	1e-07
Dlg2	Rattus norvegicus discs, large homolog 2 (Drosophila) (Dlg2), mRNA [NM_022282]	1e-07
Errfi1	Rattus norvegicus ERBB receptor feedback inhibitor 1 (Errfi1), mRNA [NM_001014071]	1e-07
Fxyd1	Rattus norvegicus FXYD domain-containing ion transport regulator 1 (Fxyd1), mRNA [NM_031648]	1e-07
Gsta5	Rattus norvegicus glutathione S-transferase Yc2 subunit (Gsta5), transcript variant 2, mRNA [NM_001159739]	1e-07
Ka11	Rattus norvegicus type I keratin KA11 (Ka11), mRNA [NM_001008750]	1e-07
Lmcd1	Rattus norvegicus LIM and cysteine-rich domains 1 (Lmcd1), mRNA [NM_001008562]	1e-07
LOC684425	PREDICTED: Rattus norvegicus similar to Adenylosuccinate synthetase isozyme 1 (Adenylosuccinate synthetase, muscle isozyme) (IMP--aspartate ligase 1) (AdSS 1) (AMPSase 1), transcript variant 2 (LOC684425), mRNA [XM_001072867]	1e-07
Mapk6	Rattus norvegicus mitogen-activated protein kinase 6 (Mapk6), mRNA [NM_031622]	1e-07
Mcm2	Rattus norvegicus minichromosome maintenance complex component 2 (Mcm2), mRNA [NM_001107873]	1e-07
Mk1	Rattus norvegicus Mk1 protein (Mk1), mRNA [NM_134399]	1e-07
Myom2	Rattus norvegicus myomesin 2 (Myom2), mRNA [NM_001169141]	1e-07
Nup214	Rattus norvegicus nucleoporin 214 (Nup214), mRNA [NM_001168559]	1e-07
Ppap2a	Rattus norvegicus phosphatidic acid phosphatase type 2A (Ppap2a), mRNA [NM_022538]	1e-07
Rpl3l	Rattus norvegicus ribosomal protein L3-like (Rpl3l), mRNA [NM_001191589]	1e-07
Rtn2	Rattus norvegicus reticulon 2 (Rtn2), mRNA [NM_201562]	1e-07
Smtnl1	Rattus norvegicus smoothelin-like 1 (Smtnl1), mRNA [NM_001191739]	1e-07
Tceal8	Rattus norvegicus transcription elongation factor A (SII)-like 8 (Tceal8), mRNA [NM_001014275]	1e-07
Aifm2	Rattus norvegicus apoptosis-inducing factor, mitochondrion-associated 2 (Aifm2), nuclear gene encoding mitochondrial protein, mRNA [NM_001139483]	2e-07
Ampd1	Rattus norvegicus adenosine monophosphate deaminase 1 (isoform M) (Ampd1), mRNA [NM_138876]	2e-07
Art5	Rattus norvegicus ADP-ribosyltransferase 5 (Art5), mRNA [NM_001013039]	2e-07
Brunol4	Rattus norvegicus bruno-like 4, RNA binding protein (Drosophila) (Brunol4), mRNA [NM_001107400]	2e-07
Car12	Rattus norvegicus carbonic anyhydrase 12 (Car12), mRNA [NM_001080756]	2e-07
Dhrs11	Rattus norvegicus dehydrogenase/reductase (SDR family) member 11 (Dhrs11), mRNA [NM_001014119]	2e-07
Fhl3	Rattus norvegicus four and a half LIM domains 3 (Fhl3), mRNA [NM_001107979]	2e-07
Gsk3b	Rattus norvegicus glycogen synthase kinase 3 beta (Gsk3b), mRNA [NM_032080]	2e-07
LOC683313	Rattus norvegicus similar to keratin complex 2, basic, gene 6a (LOC683313), mRNA [NM_001101007]	2e-07
Mpdz	Rattus norvegicus multiple PDZ domain protein (Mpdz), mRNA [NM_019196]	2e-07
Nlrp1a	Rattus norvegicus NLR family, pyrin domain containing 1A (Nlrp1a), mRNA [NM_001145755]	2e-07
Oxa1l	Rattus norvegicus oxidase assembly 1-like (Oxa1l), mRNA [NM_001168583]	2e-07
Pdcd11	Rattus norvegicus programmed cell death 11 (Pdcd11), mRNA [NM_001107604]	2e-07
Ptprf	Rattus norvegicus protein tyrosine phosphatase, receptor type, F (Ptprf), mRNA [NM_019249]	2e-07
Serpinb3a	Uncharacterized protein [Source:UniProtKB/TrEMBL;Acc:D3ZJK2] [ENSRNOT00000003475]	2e-07
Tcfap2c	Rattus norvegicus transcription factor AP-2, gamma (Tcfap2c), mRNA [NM_201420]	2e-07
Tmem132a	Rattus norvegicus transmembrane protein 132A (Tmem132a), mRNA [NM_178021]	2e-07
Blvra	Rattus norvegicus biliverdin reductase A (Blvra), mRNA [NM_053850]	3e-07
Cdh3	Rattus norvegicus cadherin 3 (Cdh3), mRNA [NM_053938]	3e-07
Gpx2	Rattus norvegicus glutathione peroxidase 2 (Gpx2), mRNA [NM_183403]	3e-07
Incenp	Rattus norvegicus inner centromere protein (Incenp), mRNA [NM_001106335]	3e-07
Lamb3	Rattus norvegicus laminin, beta 3 (Lamb3), mRNA [NM_001100841]	3e-07
Lmod3	Uncharacterized protein [Source:UniProtKB/TrEMBL;Acc:D4A871] [ENSRNOT00000047453]	3e-07
Ramp1	Rattus norvegicus receptor (G protein-coupled) activity modifying protein 1 (Ramp1), mRNA [NM_031645]	3e-07
Sparcl1	Rattus norvegicus SPARC-like 1 (hevin) (Sparcl1), mRNA [NM_012946]	3e-07
Col11a2	Rattus norvegicus collagen, type XI, alpha 2 (Col11a2), mRNA [NM_212528]	4e-07
Hspa2	Rattus norvegicus heat shock protein 2 (Hspa2), mRNA [NM_021863]	4e-07
Hspb2	Rattus norvegicus heat shock protein beta 2 (Hspb2), mRNA [NM_130431]	4e-07
Mmp9	Rattus norvegicus matrix metallopeptidase 9 (Mmp9), mRNA [NM_031055]	4e-07
Otud5	Rattus norvegicus OTU domain containing 5 (Otud5), mRNA [NM_001037496]	4e-07
Tmod4	Rattus norvegicus tropomodulin 4 (Tmod4), mRNA [NM_001106449]	4e-07
Tp63	Rattus norvegicus tumor protein p63 (Tp63), transcript variant 1, mRNA [NM_019221]	4e-07
Cwh43	Rattus norvegicus cell wall biogenesis 43 C-terminal homolog (S. cerevisiae) (Cwh43), mRNA [NM_001191677]	5e-07
Hs3st6	Rattus norvegicus heparan sulfate (glucosamine) 3-O-sulfotransferase 6 (Hs3st6), mRNA [NM_001109450]	5e-07
Itgb1	Rattus norvegicus integrin, beta 1 (Itgb1), mRNA [NM_017022]	5e-07
Mcm5	Rattus norvegicus minichromosome maintenance complex component 5 (Mcm5), mRNA [NM_001106170]	5e-07
Mospd1	Rattus norvegicus motile sperm domain containing 1 (Mospd1), mRNA [NM_001014107]	5e-07
Ppp4r1	Rattus norvegicus protein phosphatase 4, regulatory subunit 1 (Ppp4r1), mRNA [NM_080907]	5e-07
Rcc2	PREDICTED: Rattus norvegicus regulator of chromosome condensation 2 (Rcc2), mRNA [XM_216557]	5e-07
Selenbp1	Rattus norvegicus selenium binding protein 1 (Selenbp1), mRNA [NM_080892]	5e-07
Bin1	Rattus norvegicus bridging integrator 1 (Bin1), mRNA [NM_053959]	6e-07
Cacnb3	Rattus norvegicus calcium channel, voltage-dependent, beta 3 subunit (Cacnb3), mRNA [NM_012828]	6e-07
Cap2	Rattus norvegicus CAP, adenylate cyclase-associated protein, 2 (yeast) (Cap2), mRNA [NM_053874]	6e-07
Ier3	Rattus norvegicus immediate early response 3 (Ier3), mRNA [NM_212505]	6e-07
Mybpc2	Rattus norvegicus myosin binding protein C, fast-type (Mybpc2), mRNA [NM_001106257]	6e-07
Myc	Rattus norvegicus myelocytomatosis oncogene (Myc), mRNA [NM_012603]	6e-07
Serpinb12	Rattus norvegicus serpin peptidase inhibitor, clade B (ovalbumin), member 12 (Serpinb12), mRNA [NM_001135867]	6e-07
Cggbp1	Rattus norvegicus CGG triplet repeat binding protein 1 (Cggbp1), mRNA [NM_001105900]	7e-07
Clip1	Rattus norvegicus CAP-GLY domain containing linker protein 1 (Clip1), mRNA [NM_031745]	7e-07
Col17a1	Rattus norvegicus collagen, type XVII, alpha 1 (Col17a1), mRNA [NM_001106366]	7e-07
Efcab4a	Rattus norvegicus EF-hand calcium binding domain 4A (Efcab4a), mRNA [NM_001127541]	7e-07
Ppapdc3	Rattus norvegicus phosphatidic acid phosphatase type 2 domain containing 3 (Ppapdc3), mRNA [NM_001012349]	7e-07
Prc1	Rattus norvegicus protein regulator of cytokinesis 1 (Prc1), mRNA [NM_001107529]	7e-07
Tle3	Rattus norvegicus transducin-like enhancer of split 3 (E(sp1) homolog, Drosophila) (Tle3), mRNA [NM_053400]	7e-07
Casq1	Rattus norvegicus calsequestrin 1 (fast-twitch, skeletal muscle) (Casq1), nuclear gene encoding mitochondrial protein, mRNA [NM_001159594]	8e-07
Clcn3	Rattus norvegicus chloride channel 3 (Clcn3), mRNA [NM_053363]	8e-07
Krt31	Rattus norvegicus keratin 31 (Krt31), mRNA [NM_001008817]	8e-07
Tdh	Rattus norvegicus L-threonine dehydrogenase (Tdh), mRNA [NM_001106044]	8e-07
Kif23	Rattus norvegicus kinesin family member 23 (Kif23), mRNA [NM_001108155]	9e-07
Prr7	Rattus norvegicus proline rich 7 (synaptic) (Prr7), mRNA [NM_001109116]	9e-07
Ptpn11	Rattus norvegicus protein tyrosine phosphatase, non-receptor type 11 (Ptpn11), transcript variant 1, mRNA [NM_001177593]	9e-07
Cd44	Rattus norvegicus Cd44 molecule (Cd44), mRNA [NM_012924]	1e-06
Reep4	Rattus norvegicus receptor accessory protein 4 (Reep4), mRNA [NM_001025279]	1e-06
RGD1564209	PREDICTED: Rattus norvegicus similar to Acyl-CoA dehydrogenase family member 8, mitochondrial precursor (ACAD-8) (RGD1564209), mRNA [XM_345912]	1e-06
Shroom2	Rattus norvegicus shroom family member 2 (Shroom2), mRNA [NM_001047893]	1e-06
Camta1	Rattus norvegicus similar to KIAA0833 protein (Camta1), transcript variant 1, mRNA [NM_001195559]	1.1e-06
Ehmt1	Rattus norvegicus euchromatic histone-lysine N-methyltransferase 1 (Ehmt1), mRNA [NM_001108572]	1.1e-06
Flnc	Rattus norvegicus filamin C, gamma (Flnc), mRNA [NM_001191862]	1.1e-06
LOC683788	Rattus norvegicus similar to Fascin (Singed-like protein) (LOC683788), mRNA [NM_001100806]	1.1e-06
Lrfn4	Rattus norvegicus leucine rich repeat and fibronectin type III domain containing 4 (Lrfn4), mRNA [NM_001109508]	1.1e-06
Myo1b	Rattus norvegicus myosin Ib (Myo1b), mRNA [NM_053986]	1.1e-06
Tmem102	PREDICTED: Rattus norvegicus transmembrane protein 102 (Tmem102), mRNA [XM_573124]	1.1e-06
Dusp10	Rattus norvegicus dual specificity phosphatase 10 (Dusp10), mRNA [NM_001105734]	1.2e-06
Hfe2	Rattus norvegicus hemochromatosis type 2 (juvenile) homolog (human) (Hfe2), mRNA [NM_001012080]	1.2e-06
Nrap	Rattus norvegicus nebulin-related anchoring protein (Nrap), transcript variant 2, mRNA [NM_001113743]	1.2e-06
Pkm2	Rattus norvegicus pyruvate kinase, muscle (Pkm2), mRNA [NM_053297]	1.2e-06
Pmepa1	Rattus norvegicus prostate transmembrane protein, androgen induced 1 (Pmepa1), mRNA [NM_001107807]	1.2e-06
Slc25a13	PREDICTED: Rattus norvegicus solute carrier family 25, member 13 (citrin) (Slc25a13), mRNA [XM_001054092]	1.2e-06
Tuba8	Rattus norvegicus tubulin, alpha 8 (Tuba8), mRNA [NM_001024339]	1.2e-06
Efnb1	Rattus norvegicus ephrin B1 (Efnb1), mRNA [NM_017089]	1.3e-06
Fitm1	Rattus norvegicus fat storage-inducing transmembrane protein 1 (Fitm1), mRNA [NM_001106037]	1.3e-06
Krt24	Rattus norvegicus keratin 24 (Krt24), mRNA [NM_001004131]	1.3e-06
Nup93	Rattus norvegicus nucleoporin 93 (Nup93), mRNA [NM_001011925]	1.3e-06
Sfrs11	Rattus norvegicus splicing factor, arginine/serine-rich 11 (Sfrs11), mRNA [NM_001035255]	1.3e-06
Zbtb20	Rattus norvegicus zinc finger and BTB domain containing 20 (Zbtb20), mRNA [NM_001105880]	1.3e-06
Acta1	Rattus norvegicus actin, alpha 1, skeletal muscle (Acta1), mRNA [NM_019212]	1.4e-06
Actn2	Rattus norvegicus actinin alpha 2 (Actn2), mRNA [NM_001170325]	1.4e-06
Cpsf2	Rattus norvegicus cleavage and polyadenylation specific factor 2 (Cpsf2), mRNA [NM_001106753]	1.4e-06
Hook2	Rattus norvegicus hook homolog 2 (Drosophila) (Hook2), mRNA [NM_001100562]	1.4e-06
Mcpt1l4	Mast cell protease 1-like 4 [Source:UniProtKB/TrEMBL;Acc:Q6IE57] [ENSRNOT00000043182]	1.4e-06
Nradd	Rattus norvegicus neurotrophin receptor associated death domain (Nradd), mRNA [NM_139259]	1.4e-06
Slc25a40	Rattus norvegicus solute carrier family 25, member 40 (Slc25a40), nuclear gene encoding mitochondrial protein, mRNA [NM_001037186]	1.4e-06
Ddit4l	Rattus norvegicus DNA-damage-inducible transcript 4-like (Ddit4l), mRNA [NM_080399]	1.5e-06
Luzp1	Rattus norvegicus leucine zipper protein 1 (Luzp1), mRNA [NM_030830]	1.5e-06
Nsd1	Rattus norvegicus nuclear receptor binding SET domain protein 1 (Nsd1), mRNA [NM_001107337]	1.6e-06
Pmp22	Rattus norvegicus peripheral myelin protein 22 (Pmp22), mRNA [NM_017037]	1.7e-06
Acyp2	Rattus norvegicus acylphosphatase 2, muscle type (Acyp2), mRNA [NM_001169145]	1.8e-06
Cacna2d1	Rattus norvegicus calcium channel, voltage-dependent, alpha2/delta subunit 1 (Cacna2d1), transcript variant 2, mRNA [NM_001110848]	1.8e-06
Fabp3	Rattus norvegicus fatty acid binding protein 3, muscle and heart (Fabp3), mRNA [NM_024162]	1.8e-06
Jun	Rattus norvegicus Jun oncogene (Jun), mRNA [NM_021835]	1.9e-06
Sipa1l2	Rattus norvegicus signal-induced proliferation-associated 1 like 2 (Sipa1l2), mRNA [NM_001009704]	1.9e-06
Tmem62	PREDICTED: Rattus norvegicus transmembrane protein 62 (Tmem62), mRNA [XM_001080922]	1.9e-06
Cacnb1	Rattus norvegicus calcium channel, voltage-dependent, beta 1 subunit (Cacnb1), mRNA [NM_017346]	2e-06
Jsrp1	Rattus norvegicus junctional sarcoplasmic reticulum protein 1 (Jsrp1), mRNA [NM_001109591]	2e-06
Junb	Rattus norvegicus jun B proto-oncogene (Junb), mRNA [NM_021836]	2e-06
Krtap1-3	Uncharacterized protein [Source:UniProtKB/TrEMBL;Acc:D3ZBZ2] [ENSRNOT00000037980]	2e-06
Nfil3	Rattus norvegicus nuclear factor, interleukin 3 regulated (Nfil3), mRNA [NM_053727]	2e-06
Sepw1	Rattus norvegicus selenoprotein W, 1 (Sepw1), mRNA [NM_013027]	2e-06
Dpep1	Rattus norvegicus dipeptidase 1 (renal) (Dpep1), mRNA [NM_053591]	2.1e-06
Kbtbd10	Rattus norvegicus kelch repeat and BTB (POZ) domain containing 10 (Kbtbd10), mRNA [NM_057191]	2.1e-06
Pten	Rattus norvegicus phosphatase and tensin homolog (Pten), mRNA [NM_031606]	2.1e-06
Tgfb1	Rattus norvegicus transforming growth factor, beta 1 (Tgfb1), mRNA [NM_021578]	2.1e-06
Aldob	Rattus norvegicus aldolase B, fructose-bisphosphate (Aldob), mRNA [NM_012496]	2.2e-06
Lum	Rattus norvegicus lumican (Lum), mRNA [NM_031050]	2.2e-06
Slc20a1	Rattus norvegicus solute carrier family 20 (phosphate transporter), member 1 (Slc20a1), mRNA [NM_031148]	2.2e-06
Coq9	Rattus norvegicus coenzyme Q9 homolog (S. cerevisiae) (Coq9), nuclear gene encoding mitochondrial protein, mRNA [NM_001035257]	2.3e-06
Ccdc23	Rattus norvegicus coiled-coil domain containing 23 (Ccdc23), transcript variant 1, mRNA [NM_001038994]	2.4e-06
Dusp26	Rattus norvegicus dual specificity phosphatase 26 (putative) (Dusp26), mRNA [NM_001012352]	2.4e-06
Hdhd2	Rattus norvegicus haloacid dehalogenase-like hydrolase domain containing 2 (Hdhd2), mRNA [NM_001014151]	2.4e-06
Hpse	Rattus norvegicus heparanase (Hpse), mRNA [NM_022605]	2.4e-06
Rtkn	Rattus norvegicus rhotekin (Rtkn), mRNA [NM_184046]	2.4e-06
Gpx3	Rattus norvegicus glutathione peroxidase 3 (Gpx3), mRNA [NM_022525]	2.5e-06
Plcd4	Rattus norvegicus phospholipase C, delta 4 (Plcd4), mRNA [NM_080688]	2.5e-06
Ptk7	Rattus norvegicus PTK7 protein tyrosine kinase 7 (Ptk7), mRNA [NM_001106889]	2.5e-06
Serpinb2	Rattus norvegicus serpin peptidase inhibitor, clade B (ovalbumin), member 2 (Serpinb2), mRNA [NM_021696]	2.5e-06
A2bp1	Rattus norvegicus ataxin 2 binding protein 1 (A2bp1), mRNA [NM_001106974]	2.6e-06
Scx	Rattus norvegicus scleraxis (Scx), mRNA [NM_001130508]	2.6e-06
Acsl1	Rattus norvegicus acyl-CoA synthetase long-chain family member 1 (Acsl1), mRNA [NM_012820]	2.7e-06
Ngrn	Rattus norvegicus neugrin, neurite outgrowth associated (Ngrn), transcript variant 2, mRNA [NM_001033900]	2.7e-06
G3bp1	Rattus norvegicus GTPase activating protein (SH3 domain) binding protein 1 (G3bp1), mRNA [NM_133565]	2.8e-06
Pdlim7	Rattus norvegicus PDZ and LIM domain 7 (Pdlim7), mRNA [NM_173125]	2.8e-06
Dgkd	PREDICTED: Rattus norvegicus similar to diacylglycerol kinase, delta 130kDa isoform 1 (RGD1563309), mRNA [XM_001065445]	2.9e-06
Gtf2ird1	Rattus norvegicus GTF2I repeat domain containing 1 (Gtf2ird1), mRNA [NM_001001504]	2.9e-06
Tmf1	Rattus norvegicus TATA element modulatory factor 1 (Tmf1), mRNA [NM_053671]	2.9e-06
Fgfr2	Rattus norvegicus fibroblast growth factor receptor 2 (Fgfr2), transcript variant a, mRNA [NM_012712]	3e-06
Insm2	RCG61464Uncharacterized protein [Source:UniProtKB/TrEMBL;Acc:D3ZKF8] [ENSRNOT00000010188]	3e-06
Cfl2	Rattus norvegicus cofilin 2, muscle (Cfl2), mRNA [NM_001108982]	3.1e-06
Dgka	Rattus norvegicus diacylglycerol kinase, alpha (Dgka), mRNA [NM_080787]	3.1e-06
Hrasls	Rattus norvegicus HRAS-like suppressor (Hrasls), mRNA [NM_001105871]	3.1e-06
Tmem38a	Rattus norvegicus transmembrane protein 38a (Tmem38a), mRNA [NM_001100175]	3.1e-06
Zbtb7c	Rattus norvegicus zinc finger and BTB domain containing 7C (Zbtb7c), mRNA [NM_001127375]	3.1e-06
Actn4	Rattus norvegicus actinin alpha 4 (Actn4), mRNA [NM_031675]	3.5e-06
Pkig	Rattus norvegicus protein kinase inhibitor, gamma (Pkig), mRNA [NM_153469]	3.5e-06
Raver1	Rattus norvegicus ribonucleoprotein, PTB-binding 1 (Raver1), mRNA [NM_001013939]	3.5e-06
Pfn1	Rattus norvegicus profilin 1 (Pfn1), mRNA [NM_022511]	3.6e-06
Hrc	Rattus norvegicus histidine rich calcium binding protein (Hrc), mRNA [NM_181369]	3.7e-06
Plxdc2	Rattus norvegicus plexin domain containing 2 (Plxdc2), mRNA [NM_001108422]	3.7e-06
Mfn1	Rattus norvegicus mitofusin 1 (Mfn1), nuclear gene encoding mitochondrial protein, mRNA [NM_138976]	3.8e-06
Pfkl	Rattus norvegicus phosphofructokinase, liver (Pfkl), mRNA [NM_013190]	3.8e-06
Cad	Rattus norvegicus carbamoyl-phosphate synthetase 2, aspartate transcarbamylase, and dihydroorotase (Cad), mRNA [NM_001105710]	3.9e-06
Elmo3	Rattus norvegicus engulfment and cell motility 3 (Elmo3), mRNA [NM_001030028]	3.9e-06
Tbl3	Rattus norvegicus transducin (beta)-like 3 (Tbl3), mRNA [NM_001008277]	3.9e-06
Capn2	Rattus norvegicus calpain 2 (Capn2), mRNA [NM_017116]	4e-06
Igfbp3	Rattus norvegicus insulin-like growth factor binding protein 3 (Igfbp3), mRNA [NM_012588]	4e-06
LOC680586	Uncharacterized protein [Source:UniProtKB/TrEMBL;Acc:D3ZKG8] [ENSRNOT00000003689]	4e-06
Sypl2	Rattus norvegicus synaptophysin-like 2 (Sypl2), mRNA [NM_001108563]	4e-06
Thap4	Rattus norvegicus THAP domain containing 4 (Thap4), mRNA [NM_001005564]	4e-06
RGD1562035	PREDICTED: Rattus norvegicus similar to mast cell protease 1-like 3 precursor (RGD1562035), mRNA [XM_001057648]	4.1e-06
Ttll12	Rattus norvegicus tubulin tyrosine ligase-like family, member 12 (Ttll12), mRNA [NM_001135922]	4.1e-06
Adck5	Rattus norvegicus aarF domain containing kinase 5 (Adck5), mRNA [NM_001135798]	4.2e-06
Tnnt1	Rattus norvegicus troponin T type 1 (skeletal, slow) (Tnnt1), mRNA [NM_134388]	4.3e-06
Ccna2	Rattus norvegicus cyclin A2 (Ccna2), mRNA [NM_053702]	4.4e-06
Hist2h4	Rattus norvegicus histone cluster 2, H4 (Hist2h4), mRNA [NM_001123469]	4.4e-06
Kdm6b	Rattus norvegicus lysine (K)-specific demethylase 6B (Kdm6b), mRNA [NM_001108829]	4.4e-06
Mib1	Rattus norvegicus mindbomb homolog 1 (Drosophila) (Mib1), mRNA [NM_001107405]	4.5e-06
Hist1h4b	Rattus norvegicus histone cluster 1, H4b (Hist1h4b), mRNA [NM_022686]	4.6e-06
Akap1	A-kinase anchor protein 1, mitochondrial [Source:UniProtKB/Swiss-Prot;Acc:O88884] [ENSRNOT00000003251]	4.7e-06
Nexn	Rattus norvegicus nexilin (F actin binding protein) (Nexn), transcript variant s, mRNA [NM_139230]	4.7e-06
Nosip	Rattus norvegicus nitric oxide synthase interacting protein (Nosip), mRNA [NM_001106260]	4.7e-06
Dtx2	Rattus norvegicus deltex homolog 2 (Drosophila) (Dtx2), mRNA [NM_001107157]	4.8e-06
Myoz1	Rattus norvegicus myozenin 1 (Myoz1), mRNA [NM_001109097]	4.9e-06
Sdf2l1	Rattus norvegicus stromal cell-derived factor 2-like 1 (Sdf2l1), mRNA [NM_001109433]	4.9e-06
RGD1566085	Uncharacterized protein [Source:UniProtKB/TrEMBL;Acc:D3Z8P5] [ENSRNOT00000051678]	5e-06
Igsf8	Rattus norvegicus immunoglobulin superfamily, member 8 (Igsf8), mRNA [NM_001014787]	5.1e-06
Pde4dip	Rattus norvegicus phosphodiesterase 4D interacting protein (Pde4dip), mRNA [NM_022382]	5.1e-06
Dtnb	Rattus norvegicus dystrobrevin, beta (Dtnb), mRNA [NM_001012191]	5.2e-06
Ccdc64	Rattus norvegicus coiled-coil domain containing 64 (Ccdc64), mRNA [NM_001191667]	5.3e-06
Col4a2	PREDICTED: Rattus norvegicus collagen, type IV, alpha 2 (Col4a2), mRNA [XM_001076134]	5.4e-06
Pvalb	Rattus norvegicus parvalbumin (Pvalb), mRNA [NM_022499]	5.4e-06
Tcfap2a	Rattus norvegicus transcription factor AP-2, alpha (Tcfap2a), mRNA [NM_001107345]	5.4e-06
Gpr87	Rattus norvegicus G protein-coupled receptor 87 (Gpr87), mRNA [NM_001107677]	5.5e-06
Xpot	Rattus norvegicus exportin, tRNA (nuclear export receptor for tRNAs) (Xpot), mRNA [NM_001108102]	5.7e-06
Mylk2	Rattus norvegicus myosin light chain kinase 2 (Mylk2), mRNA [NM_057209]	5.9e-06
Synm	Rattus norvegicus synemin, intermediate filament protein (Synm), mRNA [NM_001134858]	5.9e-06
Ubac1	Rattus norvegicus UBA domain containing 1 (Ubac1), mRNA [NM_001007742]	5.9e-06
Aatk	Rattus norvegicus apoptosis-associated tyrosine kinase (Aatk), mRNA [NM_001168703]	6.2e-06
Slc4a3	Rattus norvegicus solute carrier family 4 (anion exchanger), member 3 (Slc4a3), mRNA [NM_017049]	6.2e-06
Hsp90aa1	Rattus norvegicus heat shock protein 90, alpha (cytosolic), class A member 1 (Hsp90aa1), mRNA [NM_175761]	6.5e-06
Tagln2	Rattus norvegicus transgelin 2 (Tagln2), mRNA [NM_001013127]	6.5e-06
Tbl1x	Rattus norvegicus transducin (beta)-like 1 X-linked (Tbl1x), mRNA [NM_001106964]	6.5e-06
Gyg1	Rattus norvegicus glycogenin 1 (Gyg1), mRNA [NM_031043]	6.6e-06
Snrpa	Rattus norvegicus small nuclear ribonucleoprotein polypeptide A (Snrpa), mRNA [NM_001008303]	6.6e-06
Rrad	Rattus norvegicus Ras-related associated with diabetes (Rrad), mRNA [NM_053338]	7.1e-06
Jag2	PREDICTED: Rattus norvegicus jagged 2 (Jag2), mRNA [XM_001073124]	7.3e-06
Leprel1	Rattus norvegicus leprecan-like 1 (Leprel1), mRNA [NM_001025627]	7.3e-06
B4galt3	Rattus norvegicus UDP-Gal:betaGlcNAc beta 1,4-galactosyltransferase, polypeptide 3 (B4galt3), mRNA [NM_001009539]	7.8e-06
Snurf	Rattus norvegicus SNRPN upstream reading frame (Snurf), mRNA [NM_130738]	7.8e-06
Grb10	Rattus norvegicus growth factor receptor bound protein 10 (Grb10), mRNA [NM_001109093]	8e-06
Nepn	Rattus norvegicus nephrocan (Nepn), mRNA [NM_001107632]	8e-06
LOC684745	PREDICTED: Rattus norvegicus similar to germinal histone H4 gene (LOC684745), mRNA [XM_001071818]	8.2e-06
Rfx7	Rattus norvegicus regulatory factor X, 7 (Rfx7), mRNA [NM_001127490]	8.2e-06
LOC684558	PREDICTED: Rattus norvegicus similar to regulator of nonsense transcripts 1 (LOC684558), mRNA [XM_001070971]	8.3e-06
Camsap1	Rattus norvegicus calmodulin regulated spectrin-associated protein 1 (Camsap1), mRNA [NM_001168549]	8.4e-06
Ano1	Rattus norvegicus anoctamin 1, calcium activated chloride channel (Ano1), mRNA [NM_001107564]	8.8e-06
Col18a1	Rattus norvegicus collagen, type XVIII, alpha 1 (Col18a1), mRNA [NM_053489]	8.8e-06
Serinc2	Rattus norvegicus serine incorporator 2 (Serinc2), mRNA [NM_001031656]	8.8e-06
Grip1	Rattus norvegicus glutamate receptor interacting protein 1 (Grip1), mRNA [NM_032069]	8.9e-06
Aldh2	Rattus norvegicus aldehyde dehydrogenase 2 family (mitochondrial) (Aldh2), nuclear gene encoding mitochondrial protein, mRNA [NM_032416]	9e-06
Rreb1	Rattus norvegicus ras responsive element binding protein 1 (Rreb1), mRNA [NM_001107348]	9.2e-06
Nolc1	Rattus norvegicus nucleolar and coiled-body phosphoprotein 1 (Nolc1), mRNA [NM_022869]	9.4e-06
Sdc1	Rattus norvegicus syndecan 1 (Sdc1), mRNA [NM_013026]	9.4e-06
Tpst1	Rattus norvegicus tyrosylprotein sulfotransferase 1 (Tpst1), mRNA [NM_001011903]	9.4e-06
Kdm5b	Rattus norvegicus lysine (K)-specific demethylase 5B (Kdm5b), mRNA [NM_001107177]	9.6e-06
Ncapd2	Condensin complex subunit 1 [Source:UniProtKB/TrEMBL;Acc:D3ZHP6] [ENSRNOT00000025889]	9.6e-06
LOC100363229	PREDICTED: Rattus norvegicus hypothetical protein LOC100363229 (LOC100363229), partial mRNA [XM_002729120]	9.7e-06
Arl4c	PREDICTED: Rattus norvegicus ADP-ribosylation factor-like 4C (Arl4c), miscRNA [XR_085918]	9.9e-06
Aspn	Rattus norvegicus asporin (Aspn), mRNA [NM_001014008]	1e-05
Phox2b	Paired-like homeobox 2b [Source:UniProtKB/TrEMBL;Acc:Q5NSW4] [ENSRNOT00000003136]	1.01e-05
Ctnna1	Rattus norvegicus catenin (cadherin associated protein), alpha 1 (Ctnna1), mRNA [NM_001007145]	1.03e-05
Wfikkn1	Rattus norvegicus WAP, follistatin/kazal, immunoglobulin, kunitz and netrin domain containing 1 (Wfikkn1), mRNA [NM_001129776]	1.06e-05
Tes	Rattus norvegicus testis derived transcript (Tes), mRNA [NM_001039344]	1.07e-05
LOC688173	PREDICTED: Rattus norvegicus similar to Telethonin (Titin cap protein) (LOC688173), mRNA [XM_001081394]	1.09e-05
Rad54l2	Rattus norvegicus Rad54 like 2 (S. cerevisiae) (Rad54l2), mRNA [NM_001134520]	1.09e-05
Eef1a2	Rattus norvegicus eukaryotic translation elongation factor 1 alpha 2 (Eef1a2), mRNA [NM_012660]	1.1e-05
Dusp13	Rattus norvegicus dual specificity phosphatase 13 (Dusp13), transcript variant 2, mRNA [NM_001007006]	1.11e-05
Recql	Rattus norvegicus RecQ protein-like (DNA helicase Q1-like) (Recql), mRNA [NM_001012098]	1.14e-05
Crygs	Rattus norvegicus crystallin, gamma S (Crygs), mRNA [NM_001109553]	1.16e-05
Rgs2	Rattus norvegicus regulator of G-protein signaling 2 (Rgs2), mRNA [NM_053453]	1.17e-05
Tubb3	Rattus norvegicus tubulin, beta 3 (Tubb3), mRNA [NM_139254]	1.18e-05
Smyd2	Rattus norvegicus SET and MYND domain containing 2 (Smyd2), mRNA [NM_206851]	1.21e-05
Med12	Rattus norvegicus mediator complex subunit 12 (Med12), mRNA [NM_001193292]	1.26e-05
Sln	Rattus norvegicus sarcolipin (Sln), mRNA [NM_001013247]	1.34e-05
Irx5	Rattus norvegicus iroquois homeobox 5 (Irx5), mRNA [NM_001030044]	1.35e-05
Snrpn	Rattus norvegicus small nuclear ribonucleoprotein polypeptide N (Snrpn), mRNA [NM_031117]	1.38e-05
Myl9	Rattus norvegicus myosin, light chain 9, regulatory (Myl9), mRNA [NM_001100885]	1.39e-05
Sec22a	Rattus norvegicus SEC22 vesicle trafficking protein homolog A (S. cerevisiae) (Sec22a), mRNA [NM_057147]	1.42e-05
Sepp1	Rattus norvegicus selenoprotein P, plasma, 1 (Sepp1), transcript variant 2, mRNA [NM_001083911]	1.43e-05
RGD1564937	Rattus norvegicus similar to RIKEN cDNA 1110032A03 (RGD1564937), mRNA [NM_001134636]	1.44e-05
Rxrg	Rattus norvegicus retinoid X receptor gamma (Rxrg), mRNA [NM_031765]	1.44e-05
Sat2	Rattus norvegicus spermidine/spermine N1-acetyltransferase family member 2 (Sat2), mRNA [NM_001108278]	1.45e-05
Pygm	Rattus norvegicus phosphorylase, glycogen, muscle (Pygm), mRNA [NM_012638]	1.49e-05
Cacna1s	Rattus norvegicus calcium channel, voltage-dependent, L type, alpha 1S subunit (Cacna1s), mRNA [NM_053873]	1.51e-05
Mllt1	Rattus norvegicus myeloid/lymphoid or mixed-lineage leukemia (trithorax homolog, Drosophila); translocated to, 1 (Mllt1), mRNA [NM_001106876]	1.51e-05
Fam54b	Rattus norvegicus family with sequence similarity 54, member B (Fam54b), mRNA [NM_001013935]	1.55e-05
Rab40b	Rattus norvegicus Rab40b, member RAS oncogene family (Rab40b), mRNA [NM_001107076]	1.57e-05
Zc3h13	Rattus norvegicus zinc finger CCCH type containing 13 (Zc3h13), mRNA [NM_001170471]	1.62e-05
RGD1564614	Rattus norvegicus similar to complement factor H-related protein (RGD1564614), mRNA [NM_001134792]	1.66e-05
Cdc20	Rattus norvegicus cell division cycle 20 homolog (S. cerevisiae) (Cdc20), mRNA [NM_171993]	1.68e-05
Nmral1	Rattus norvegicus NmrA-like family domain containing 1 (Nmral1), mRNA [NM_001191588]	1.69e-05
Chfr	Rattus norvegicus checkpoint with forkhead and ring finger domains (Chfr), mRNA [NM_001009258]	1.71e-05
LOC500846	Rattus norvegicus hypothetical protein LOC500846 (LOC500846), mRNA [NM_001047962]	1.71e-05
Tppp3	Rattus norvegicus tubulin polymerization-promoting protein family member 3 (Tppp3), mRNA [NM_001009639]	1.72e-05
Lrrc59	Rattus norvegicus leucine rich repeat containing 59 (Lrrc59), mRNA [NM_001008280]	1.74e-05
Pgam2	Rattus norvegicus phosphoglycerate mutase 2 (muscle) (Pgam2), mRNA [NM_017328]	1.76e-05
RGD1560220	Rattus norvegicus similar to homolog of yeast TIM14 isoform c (RGD1560220), mRNA [NM_001134640]	1.77e-05
Kif20a	Rattus norvegicus kinesin family member 20A (Kif20a), mRNA [NM_001108426]	1.78e-05
Nipsnap1	Rattus norvegicus nipsnap homolog 1 (C. elegans) (Nipsnap1), mRNA [NM_001100730]	1.79e-05
RGD1562658	Rattus norvegicus similar to RIKEN cDNA 1700009P17 (RGD1562658), mRNA [NM_001109075]	1.82e-05
Tcfap2b	Rattus norvegicus transcription factor AP-2 beta (Tcfap2b), mRNA [NM_001106896]	1.82e-05
LOC100365120	PREDICTED: Rattus norvegicus hypothetical protein LOC100365120 (LOC100365120), mRNA [XM_002724847]	1.85e-05
Cdc42bpb	Rattus norvegicus CDC42 binding protein kinase beta (DMPK-like) (Cdc42bpb), mRNA [NM_053620]	1.87e-05
Pgpep1	Rattus norvegicus pyroglutamyl-peptidase I (Pgpep1), mRNA [NM_201988]	1.87e-05
Adrm1	Rattus norvegicus adhesion regulating molecule 1 (Adrm1), mRNA [NM_031708]	1.9e-05
MGC112830	Rattus norvegicus similar to transcription factor (MGC112830), mRNA [NM_001025718]	1.92e-05
LOC500045	PREDICTED: Rattus norvegicus similar to 60S ribosomal protein L3 (L4) (LOC500045), miscRNA [XR_005987]	1.93e-05
Thrap3	Rattus norvegicus thyroid hormone receptor associated protein 3 (Thrap3), mRNA [NM_001009693]	1.94e-05
Tnc	Rattus norvegicus tenascin C (Tnc), mRNA [NM_053861]	1.97e-05
Ckmt2	Rattus norvegicus creatine kinase, mitochondrial 2, sarcomeric (Ckmt2), nuclear gene encoding mitochondrial protein, mRNA [NM_001127652]	1.99e-05
Znf282	Rattus norvegicus zinc finger protein 282 (Znf282), mRNA [NM_001106592]	2.03e-05
Rbp4	Rattus norvegicus retinol binding protein 4, plasma (Rbp4), mRNA [NM_013162]	2.05e-05
Plec	Rattus norvegicus plectin (Plec), transcript variant 6, mRNA [NM_022401]	2.06e-05
Cdkn2c	Rattus norvegicus cyclin-dependent kinase inhibitor 2C (p18, inhibits CDK4) (Cdkn2c), mRNA [NM_131902]	2.13e-05
Myh4	Rattus norvegicus myosin, heavy chain 4, skeletal muscle (Myh4), mRNA [NM_019325]	2.17e-05
Krtap14l	Uncharacterized protein [Source:UniProtKB/TrEMBL;Acc:D3ZJ37] [ENSRNOT00000064058]	2.2e-05
Myoz2	Rattus norvegicus myozenin 2 (Myoz2), mRNA [NM_001106469]	2.2e-05
Atp1b2	Rattus norvegicus ATPase, Na+/K+ transporting, beta 2 polypeptide (Atp1b2), mRNA [NM_012507]	2.21e-05
Wdr1	Rattus norvegicus WD repeat domain 1 (Wdr1), mRNA [NM_001014135]	2.26e-05
Igf1	Rattus norvegicus insulin-like growth factor 1 (Igf1), transcript variant 4, mRNA [NM_001082479]	2.27e-05
Mmd	Rattus norvegicus monocyte to macrophage differentiation-associated (Mmd), mRNA [NM_001007673]	2.39e-05
Neb	Nebulin (Predicted)Uncharacterized protein [Source:UniProtKB/TrEMBL;Acc:D3ZM87] [ENSRNOT00000059461]	2.43e-05
Mta2	Rattus norvegicus metastasis associated 1 family, member 2 (Mta2), mRNA [NM_001100740]	2.45e-05
Pcdh7	Rattus norvegicus protocadherin 7 (Pcdh7), mRNA [NM_001004087]	2.48e-05
Il11ra1	Rattus norvegicus interleukin 11 receptor, alpha chain 1 (Il11ra1), mRNA [NM_139116]	2.5e-05
Abhd12	Rattus norvegicus abhydrolase domain containing 12 (Abhd12), mRNA [NM_001024314]	2.51e-05
Cpped1	Rattus norvegicus calcineurin-like phosphoesterase domain containing 1 (Cpped1), mRNA [NM_001013963]	2.51e-05
Osr1	Rattus norvegicus odd-skipped related 1 (Drosophila) (Osr1), mRNA [NM_001106716]	2.51e-05
Car14	Rattus norvegicus carbonic anhydrase 14 (Car14), mRNA [NM_001109655]	2.52e-05
Plxna3	Rattus norvegicus plexin A3 (Plxna3), mRNA [NM_001107581]	2.56e-05
Uck1	Rattus norvegicus uridine-cytidine kinase 1 (Uck1), mRNA [NM_001107831]	2.57e-05
LOC686323	Rattus norvegicus similar to thyroid receptor-interacting protein 6 (LOC686323), mRNA [NM_001127570]	2.6e-05
G0s2	Rattus norvegicus G0/G1switch 2 (G0s2), mRNA [NM_001009632]	2.61e-05
Srd5a2	Rattus norvegicus steroid-5-alpha-reductase, alpha polypeptide 2 (3-oxo-5 alpha-steroid delta 4-dehydrogenase alpha 2) (Srd5a2), mRNA [NM_022711]	2.61e-05
Myom1	Rattus norvegicus myomesin 1 (Myom1), mRNA [NM_001191584]	2.63e-05
Akna	Rattus norvegicus AT-hook transcription factor (Akna), mRNA [NM_001108668]	2.65e-05
Ccdc25	Rattus norvegicus coiled-coil domain containing 25 (Ccdc25), mRNA [NM_001108382]	2.66e-05
Ube2z	Rattus norvegicus ubiquitin-conjugating enzyme E2Z (Ube2z), mRNA [NM_001037643]	2.67e-05
Flot2	Rattus norvegicus flotillin 2 (Flot2), mRNA [NM_031830]	2.68e-05
Cks2	Rattus norvegicus CDC28 protein kinase regulatory subunit 2 (Cks2), mRNA [NM_001126083]	2.69e-05
LOC686961	PREDICTED: Rattus norvegicus similar to Discs large homolog 5 (Placenta and prostate DLG) (Discs large protein P-dlg) (LOC686961), mRNA [XM_001076499]	2.71e-05
Lsm12	Rattus norvegicus LSM12 homolog (S. cerevisiae) (Lsm12), mRNA [NM_001105843]	2.75e-05
Odz2	Rattus norvegicus odz, odd Oz/ten-m homolog 2 (Drosophila) (Odz2), mRNA [NM_020088]	2.75e-05
Psip1	Rattus norvegicus PC4 and SFRS1 interacting protein 1 (Psip1), mRNA [NM_175765]	2.75e-05
Pkp3	Rattus norvegicus plakophilin 3 (Pkp3), mRNA [NM_001106315]	2.76e-05
Fam193a	Uncharacterized protein [Source:UniProtKB/TrEMBL;Acc:D3ZIG8] [ENSRNOT00000018616]	2.79e-05
Ube2c	Rattus norvegicus ubiquitin-conjugating enzyme E2C (Ube2c), mRNA [NM_001106542]	2.8e-05
Sema4b	Rattus norvegicus sema domain, immunoglobulin domain (Ig), transmembrane domain (TM) and short cytoplasmic domain, (semaphorin) 4B (Sema4b), mRNA [NM_001170462]	2.81e-05
Flywch1	PREDICTED: Rattus norvegicus FLYWCH-type zinc finger 1 (Flywch1), mRNA [XM_340760]	2.83e-05
Crlf1	Rattus norvegicus cytokine receptor-like factor 1 (Crlf1), mRNA [NM_001106074]	2.85e-05
Lsr	Rattus norvegicus lipolysis stimulated lipoprotein receptor (Lsr), mRNA [NM_032616]	2.86e-05
RGD1309730	Rattus norvegicus similar to RIKEN cDNA B230118H07 (RGD1309730), mRNA [NM_001106491]	2.86e-05
Nebl	Uncharacterized protein [Source:UniProtKB/TrEMBL;Acc:D4A164] [ENSRNOT00000037601]	2.89e-05
Plau	Rattus norvegicus plasminogen activator, urokinase (Plau), mRNA [NM_013085]	2.89e-05
Kif2c	Rattus norvegicus kinesin family member 2C (Kif2c), transcript variant 2, mRNA [NM_134472]	2.91e-05
Batf3	Rattus norvegicus basic leucine zipper transcription factor, ATF-like 3 (Batf3), mRNA [NM_021865]	2.94e-05
LOC100364218	PREDICTED: Rattus norvegicus hypothetical protein LOC100364218 (LOC100364218), mRNA [XM_002725941]	2.94e-05
Ppl	Rattus norvegicus periplakin (Ppl), mRNA [NM_001106976]	2.94e-05
Mustn1	Rattus norvegicus musculoskeletal, embryonic nuclear protein 1 (Mustn1), mRNA [NM_181368]	3.02e-05
Tox2	Rattus norvegicus TOX high mobility group box family member 2 (Tox2), mRNA [NM_199392]	3.03e-05
Spsb4	Rattus norvegicus splA/ryanodine receptor domain and SOCS box containing 4 (Spsb4), mRNA [NM_001106849]	3.05e-05
Dusp6	Rattus norvegicus dual specificity phosphatase 6 (Dusp6), mRNA [NM_053883]	3.09e-05
Serpinf1	Rattus norvegicus serpin peptidase inhibitor, clade F (alpha-2 antiplasmin, pigment epithelium derived factor), member 1 (Serpinf1), mRNA [NM_177927]	3.1e-05
Tmprss11d	Rattus norvegicus transmembrane protease, serine 11d (Tmprss11d), transcript variant 2, mRNA [NM_022630]	3.12e-05
Ubtf	Rattus norvegicus upstream binding transcription factor, RNA polymerase I (Ubtf), transcript variant 2, mRNA [NM_001127690]	3.14e-05
Diras1	Rattus norvegicus DIRAS family, GTP-binding RAS-like 1 (Diras1), mRNA [NM_001108987]	3.15e-05
Tf	Rattus norvegicus transferrin (Tf), mRNA [NM_001013110]	3.16e-05
Six1	Rattus norvegicus SIX homeobox 1 (Six1), mRNA [NM_053759]	3.17e-05
LOC684558	AGENCOURT_113686907 NIH_MGC_431 Rattus norvegicus cDNA clone IMAGE:9088341 5', mRNA sequence [EV775254]	3.18e-05
Idh2	Rattus norvegicus isocitrate dehydrogenase 2 (NADP+), mitochondrial (Idh2), nuclear gene encoding mitochondrial protein, mRNA [NM_001014161]	3.23e-05
Bnip1	Rattus norvegicus BCL2/adenovirus E1B interacting protein 1 (Bnip1), mRNA [NM_080897]	3.29e-05
Gstm4	Rattus norvegicus glutathione S-transferase mu 4 (Gstm4), mRNA [NM_001024304]	3.35e-05
Pfkfb1	Rattus norvegicus 6-phosphofructo-2-kinase/fructose-2,6-biphosphatase 1 (Pfkfb1), mRNA [NM_012621]	3.43e-05
Ankrd13c	Rattus norvegicus ankyrin repeat domain 13C (Ankrd13c), mRNA [NM_001191570]	3.46e-05
Foxm1	Rattus norvegicus forkhead box M1 (Foxm1), mRNA [NM_031633]	3.46e-05
Serpinb11	Rattus norvegicus serine (or cysteine) peptidase inhibitor, clade B (ovalbumin), member 11 (Serpinb11), mRNA [NM_001107167]	3.48e-05
Adm	Rattus norvegicus adrenomedullin (Adm), mRNA [NM_012715]	3.5e-05
Mcpt3	Rattus norvegicus mast cell peptidase 3 (Mcpt3), mRNA [NM_001170466]	3.5e-05
Foxk2	Rattus norvegicus forkhead box K2 (Foxk2), mRNA [NM_001107075]	3.53e-05
Atp6v1d	Rattus norvegicus ATPase, H+ transporting, lysosomal V1 subunit D (Atp6v1d), mRNA [NM_199386]	3.55e-05
Pqcp	Rattus norvegicus polyglutamine-containing protein (Pqcp), mRNA [NM_001012470]	3.58e-05
Acat3	Rattus norvegicus Ab2-076 mRNA, complete cds. [AY325187]	3.69e-05
Atp1b1	Rattus norvegicus ATPase, Na+/K+ transporting, beta 1 polypeptide (Atp1b1), mRNA [NM_013113]	3.74e-05
Ahcyl2	Rattus norvegicus adenosylhomocysteinase-like 2 (Ahcyl2), mRNA [NM_001173510]	3.77e-05
Psmb11	Rattus norvegicus proteasome (prosome, macropain) subunit, beta type, 11 (Psmb11), mRNA [NM_001106032]	3.83e-05
Wdr74	Rattus norvegicus WD repeat domain 74 (Wdr74), mRNA [NM_001109569]	3.83e-05
Kat2a	Rattus norvegicus K(lysine) acetyltransferase 2A (Kat2a), mRNA [NM_001107050]	3.89e-05
Agpat5	Rattus norvegicus 1-acylglycerol-3-phosphate O-acyltransferase 5 (lysophosphatidic acid acyltransferase, epsilon) (Agpat5), mRNA [NM_001134744]	3.9e-05
Tnnc1	Rattus norvegicus troponin C type 1 (slow) (Tnnc1), mRNA [NM_001034105]	3.93e-05
LOC685371	PREDICTED: Rattus norvegicus hypothetical protein LOC685371 (LOC685371), partial mRNA [XM_001063529]	4e-05
Rims3	Rattus norvegicus regulating synaptic membrane exocytosis 3 (Rims3), mRNA [NM_022931]	4.01e-05
LOC680319	Rattus norvegicus hypothetical protein LOC680319 (LOC680319), mRNA [NM_001109401]	4.06e-05
Gng12	Guanine nucleotide binding protein gamma 12 subunit [Source:UniProtKB/TrEMBL;Acc:O35359] [ENSRNOT00000007403]	4.25e-05
Asns	Rattus norvegicus asparagine synthetase (Asns), mRNA [NM_013079]	4.29e-05
Usp3	Rattus norvegicus ubiquitin specific peptidase 3 (Usp3), mRNA [NM_001025424]	4.34e-05
Toe1	Rattus norvegicus target of EGR1, member 1 (nuclear) (Toe1), mRNA [NM_001106680]	4.39e-05
Aga	Rattus norvegicus aspartylglucosaminidase (Aga), mRNA [NM_001031641]	4.44e-05
Atp1a1	Rattus norvegicus ATPase, Na+/K+ transporting, alpha 1 polypeptide (Atp1a1), mRNA [NM_012504]	4.44e-05
Hoxd12	Rattus norvegicus homeo box D12 (Hoxd12), mRNA [NM_001191903]	4.51e-05
Pitpnc1	Uncharacterized protein [Source:UniProtKB/TrEMBL;Acc:D4AE57] [ENSRNOT00000021498]	4.51e-05
Lvrn	Uncharacterized protein [Source:UniProtKB/TrEMBL;Acc:D3ZZW8] [ENSRNOT00000039733]	4.53e-05
Ppp1r3c	Rattus norvegicus protein phosphatase 1, regulatory (inhibitor) subunit 3C (Ppp1r3c), mRNA [NM_001012072]	4.53e-05
Krt1-5	Rattus norvegicus keratin complex 1, acidic, gene 5 (Krt1-5), mRNA [NM_001008759]	4.55e-05
Ccng1	Rattus norvegicus cyclin G1 (Ccng1), mRNA [NM_012923]	4.59e-05
Porcn	Rattus norvegicus porcupine homolog (Drosophila) (Porcn), mRNA [NM_001173355]	4.64e-05
Vps37b	Rattus norvegicus vacuolar protein sorting 37 homolog B (S. cerevisiae) (Vps37b), mRNA [NM_001105928]	4.75e-05
Nfix	Rattus norvegicus nuclear factor I/X (CCAAT-binding transcription factor) (Nfix), mRNA [NM_030866]	4.86e-05
RGD1564613	Uncharacterized protein [Source:UniProtKB/TrEMBL;Acc:D3ZGC0] [ENSRNOT00000005028]	4.87e-05
Smtnl2	Rattus norvegicus smoothelin-like 2 (Smtnl2), mRNA [NM_001190998]	4.88e-05
Tagln3	Rattus norvegicus transgelin 3 (Tagln3), transcript variant 2, mRNA [NM_031676]	4.9e-05
Ggh	Rattus norvegicus gamma-glutamyl hydrolase (conjugase, folylpolygammaglutamyl hydrolase) (Ggh), mRNA [NM_012960]	4.91e-05
S100a1	Rattus norvegicus S100 calcium binding protein A1 (S100a1), mRNA [NM_001007636]	4.92e-05
Htra1	Rattus norvegicus HtrA serine peptidase 1 (Htra1), mRNA [NM_031721]	5.06e-05
Dnaja4	Rattus norvegicus DnaJ (Hsp40) homolog, subfamily A, member 4 (Dnaja4), mRNA [NM_001025411]	5.08e-05
LOC683626	Rattus norvegicus similar to limb-bud and heart (LOC683626), mRNA [NM_001129880]	5.11e-05
Cav3	Rattus norvegicus caveolin 3 (Cav3), mRNA [NM_019155]	5.15e-05
Marcksl1	Rattus norvegicus MARCKS-like 1 (Marcksl1), mRNA [NM_030862]	5.26e-05
Csnk1e	Rattus norvegicus casein kinase 1, epsilon (Csnk1e), mRNA [NM_031617]	5.37e-05
Mapt	Rattus norvegicus microtubule-associated protein tau (Mapt), mRNA [NM_017212]	5.39e-05
Cd36	Rattus norvegicus CD36 molecule (thrombospondin receptor) (Cd36), mRNA [NM_031561]	5.4e-05
S100a7a	Rattus norvegicus S100 calcium binding protein A7A (S100a7a), mRNA [NM_001109471]	5.42e-05
Scml4	Rattus norvegicus sex comb on midleg-like 4 (Drosophila) (Scml4), mRNA [NM_001107638]	5.44e-05
Tmeff2	Rattus norvegicus transmembrane protein with EGF-like and two follistatin-like domains 2 (Tmeff2), mRNA [NM_001108795]	5.48e-05
Krtap1-5	Rattus norvegicus keratin associated protein 1-5 (Krtap1-5), mRNA [NM_001025135]	5.5e-05
Coro2b	Coro2b protein [Source:UniProtKB/TrEMBL;Acc:Q5EB67] [ENSRNOT00000020951]	5.58e-05
LOC100366147	PREDICTED: Rattus norvegicus hypothetical protein LOC100366147 (LOC100366147), mRNA [XM_002727258]	5.6e-05
Slc35f1	Rattus norvegicus solute carrier family 35, member F1 (Slc35f1), mRNA [NM_001109338]	5.62e-05
Jag1	Rattus norvegicus jagged 1 (Jag1), mRNA [NM_019147]	5.63e-05
Cib2	Rattus norvegicus calcium and integrin binding family member 2 (Cib2), mRNA [NM_001015010]	5.71e-05
Id1	Rattus norvegicus inhibitor of DNA binding 1 (Id1), mRNA [NM_012797]	5.74e-05
Col7a1	Rattus norvegicus procollagen, type VII, alpha 1 (Col7a1), mRNA [NM_001106858]	5.8e-05
Gsr	Rattus norvegicus glutathione reductase (Gsr), mRNA [NM_053906]	5.84e-05
Dgat1	Rattus norvegicus diacylglycerol O-acyltransferase homolog 1 (mouse) (Dgat1), mRNA [NM_053437]	5.9e-05
Dysf	Rattus norvegicus dysferlin (Dysf), mRNA [NM_001107869]	5.9e-05
Muted	Rattus norvegicus muted homolog (mouse) (Muted), mRNA [NM_001107347]	5.91e-05
Eif3b	Rattus norvegicus eukaryotic translation initiation factor 3, subunit B (Eif3b), mRNA [NM_001031640]	6.05e-05
Ky	Rattus norvegicus kyphoscoliosis peptidase (Ky), mRNA [NM_001108180]	6.1e-05
Col12a1	Collagen alpha-1(XII) chain [Source:UniProtKB/Swiss-Prot;Acc:P70560] [ENSRNOT00000051159]	6.15e-05
Pfkm	Rattus norvegicus phosphofructokinase, muscle (Pfkm), mRNA [NM_031715]	6.17e-05
Pcsk6	Rattus norvegicus proprotein convertase subtilisin/kexin type 6 (Pcsk6), mRNA [NM_012999]	6.2e-05
Hoxd9	Rattus norvegicus homeo box D9 (Hoxd9), mRNA [NM_001173469]	6.24e-05
Bat2	Rattus norvegicus HLA-B associated transcript 2 (Bat2), mRNA [NM_212462]	6.37e-05
Ptpn12	Rattus norvegicus protein tyrosine phosphatase, non-receptor type 12 (Ptpn12), mRNA [NM_057115]	6.37e-05
Eno3	Rattus norvegicus enolase 3, beta, muscle (Eno3), mRNA [NM_012949]	6.38e-05
Clip4	Rattus norvegicus CAP-GLY domain containing linker protein family, member 4 (Clip4), mRNA [NM_001013942]	6.41e-05
Tcfap4	Rattus norvegicus transcription factor AP4 (Tcfap4), mRNA [NM_001108267]	6.42e-05
Myl1	Rattus norvegicus myosin, light chain 1 (Myl1), transcript variant 3f, mRNA [NM_020104]	6.44e-05
Ntrk1	Rattus norvegicus neurotrophic tyrosine kinase, receptor, type 1 (Ntrk1), mRNA [NM_021589]	6.44e-05
Tnk2	Rattus norvegicus tyrosine kinase, non-receptor, 2 (Tnk2), mRNA [NM_001008336]	6.45e-05
Dnajc4	Rattus norvegicus DnaJ (Hsp40) homolog, subfamily C, member 4 (Dnajc4), mRNA [NM_001013196]	6.5e-05
Macrod1	Rattus norvegicus MACRO domain containing 1 (Macrod1), mRNA [NM_139337]	6.52e-05
Serpine1	Rattus norvegicus serpin peptidase inhibitor, clade E (nexin, plasminogen activator inhibitor type 1), member 1 (Serpine1), mRNA [NM_012620]	6.54e-05
Gss	Rattus norvegicus glutathione synthetase (Gss), mRNA [NM_012962]	6.56e-05
Josd1	Rattus norvegicus Josephin domain containing 1 (Josd1), mRNA [NM_001025009]	6.57e-05
Car3	Rattus norvegicus carbonic anhydrase 3 (Car3), mRNA [NM_019292]	6.63e-05
RGD1562551	Rattus norvegicus similar to C20orf82 (RGD1562551), mRNA [NM_001134552]	6.63e-05
Pkm2	Rattus norvegicus pyruvate kinase, muscle (Pkm2), mRNA [NM_053297]	6.65e-05
Ptpla	Rattus norvegicus protein tyrosine phosphatase-like (proline instead of catalytic arginine), member a (Ptpla), mRNA [NM_001101001]	6.68e-05
Rgs12	Rattus norvegicus regulator of G-protein signaling 12 (Rgs12), mRNA [NM_019339]	6.68e-05
Speg	Rattus norvegicus SPEG complex locus (Speg), transcript variant 1, mRNA [NM_001108802]	6.73e-05
Sema3f	Rattus norvegicus sema domain, immunoglobulin domain (Ig), short basic domain, secreted, (semaphorin) 3 F (Sema3f), mRNA [NM_001108185]	6.77e-05
Des	Rattus norvegicus desmin (Des), mRNA [NM_022531]	6.78e-05
Cyp2c7	Rattus norvegicus cytochrome P450, family 2, subfamily c, polypeptide 7 (Cyp2c7), mRNA [NM_017158]	6.84e-05
Krt4	Rattus norvegicus keratin 4 (Krt4), mRNA [NM_001008806]	6.92e-05
Snd1	Rattus norvegicus staphylococcal nuclease and tudor domain containing 1 (Snd1), mRNA [NM_022694]	6.93e-05
Wdr62	Rattus norvegicus WD repeat domain 62 (Wdr62), mRNA [NM_001191623]	7.01e-05
Tax1bp3	Rattus norvegicus Tax1 (human T-cell leukemia virus type I) binding protein 3 (Tax1bp3), mRNA [NM_001025419]	7.14e-05
Ecm1	Rattus norvegicus extracellular matrix protein 1 (Ecm1), mRNA [NM_053882]	7.16e-05
Abcb6	Rattus norvegicus ATP-binding cassette, subfamily B (MDR/TAP), member 6 (Abcb6), nuclear gene encoding mitochondrial protein, mRNA [NM_080582]	7.23e-05
Ccdc61	Rattus norvegicus coiled-coil domain containing 61 (Ccdc61), mRNA [NM_001106229]	7.24e-05
Mybpc1	Rattus norvegicus myosin binding protein C, slow type (Mybpc1), mRNA [NM_001100758]	7.27e-05
P4hb	Rattus norvegicus prolyl 4-hydroxylase, beta polypeptide (P4hb), mRNA [NM_012998]	7.28e-05
Atp6ap2	Renin receptor [Source:UniProtKB/Swiss-Prot;Acc:Q6AXS4] [ENSRNOT00000005138]	7.29e-05
Pla2g16	Rattus norvegicus phospholipase A2, group XVI (Pla2g16), mRNA [NM_017060]	7.29e-05
Mcpt4	Rattus norvegicus mast cell protease 4 (Mcpt4), mRNA [NM_019321]	7.31e-05
LOC298138	PREDICTED: Rattus norvegicus similar to RAS and EF hand domain containing (LOC298138), miscRNA [XR_006670]	7.33e-05
Zfp385c	Uncharacterized protein [Source:UniProtKB/TrEMBL;Acc:D3ZE95] [ENSRNOT00000067868]	7.34e-05
Frzb	Rattus norvegicus frizzled-related protein (Frzb), mRNA [NM_001100527]	7.5e-05
Ppp1r14b	Rattus norvegicus protein phosphatase 1, regulatory (inhibitor) subunit 14B (Ppp1r14b), mRNA [NM_172045]	7.54e-05
Klk10	Rattus norvegicus kallikrein related-peptidase 10 (Klk10), mRNA [NM_001004100]	7.6e-05
LOC680734	Rattus norvegicus similar to Ankyrin-2 (Brain ankyrin) (Ankyrin B) (Ankyrin, nonerythroid) (LOC680734), mRNA [NM_001109427]	7.67e-05
Trdn	Rattus norvegicus triadin (Trdn), mRNA [NM_021666]	7.8e-05
Sypl1	Rattus norvegicus synaptophysin-like 1 (Sypl1), mRNA [NM_001014263]	7.86e-05
RGD1309350	Rattus norvegicus similar to transthyretin (4L369) (RGD1309350), mRNA [NM_001134507]	7.92e-05
RGD1311595	PREDICTED: Rattus norvegicus similar to KIAA2026 protein (RGD1311595), mRNA [XM_001079649]	7.93e-05
Agt	Rattus norvegicus angiotensinogen (serpin peptidase inhibitor, clade A, member 8) (Agt), mRNA [NM_134432]	8.05e-05
Slc6a6	Rattus norvegicus solute carrier family 6 (neurotransmitter transporter, taurine), member 6 (Slc6a6), mRNA [NM_017206]	8.05e-05
Nfix	Rattus norvegicus nuclear factor I/X (CCAAT-binding transcription factor) (Nfix), mRNA [NM_030866]	8.24e-05
Marchf2	Rattus norvegicus membrane-associated ring finger (C3HC4) 2 (March2), mRNA [NM_001034108]	8.25e-05
RGD1565591	Q6NV61_MOUSE (Q6NV61) Ski protein, partial (48%) [TC590169]	8.25e-05
Pabpc4	Rattus norvegicus poly(A) binding protein, cytoplasmic 4 (Pabpc4), mRNA [NM_001100538]	8.26e-05
Slc12a8	Rattus norvegicus solute carrier family 12 (potassium/chloride transporters), member 8 (Slc12a8), mRNA [NM_153625]	8.4e-05
Znrd1	Rattus norvegicus zinc ribbon domain containing, 1 (Znrd1), transcript variant 2, mRNA [NM_213567]	8.46e-05
Slc6a8	Rattus norvegicus solute carrier family 6 (neurotransmitter transporter, creatine), member 8 (Slc6a8), mRNA [NM_017348]	8.54e-05
Klc3	Rattus norvegicus kinesin light chain 3 (Klc3), mRNA [NM_138520]	8.64e-05
RGD1565459	Uncharacterized protein [Source:UniProtKB/TrEMBL;Acc:D3ZXK6] [ENSRNOT00000042056]	8.68e-05
Lpgat1	Rattus norvegicus lysophosphatidylglycerol acyltransferase 1 (Lpgat1), mRNA [NM_001109376]	8.69e-05
Sox4	PREDICTED: Rattus norvegicus SRY (sex determining region Y)-box 4 (Sox4), mRNA [XM_344594]	8.71e-05
Apoa2	Rattus norvegicus apolipoprotein A-II (Apoa2), mRNA [NM_013112]	8.76e-05
Id2	Rattus norvegicus inhibitor of DNA binding 2 (Id2), mRNA [NM_013060]	8.79e-05
Smpd3	Rattus norvegicus sphingomyelin phosphodiesterase 3, neutral membrane (Smpd3), mRNA [NM_053605]	8.91e-05
Pcbp3	Rattus norvegicus poly(rC) binding protein 3 (Pcbp3), mRNA [NM_001011945]	9.01e-05
Slc25a4	Rattus norvegicus solute carrier family 25 (mitochondrial carrier; adenine nucleotide translocator), member 4 (Slc25a4), nuclear gene encoding mitochondrial protein, mRNA [NM_053515]	9.01e-05
Lasp1	Rattus norvegicus LIM and SH3 protein 1 (Lasp1), mRNA [NM_032613]	9.05e-05
Pdlim2	Rattus norvegicus PDZ and LIM domain 2 (Pdlim2), mRNA [NM_001007622]	9.05e-05
Rbpj	Rattus norvegicus recombination signal binding protein for immunoglobulin kappa J region (Rbpj), mRNA [NM_001106631]	9.11e-05
LOC311578	Rattus norvegicus mRNA for CSG142, partial cds. [AB190506]	9.14e-05
Mgp	Rattus norvegicus matrix Gla protein (Mgp), mRNA [NM_012862]	9.14e-05
Kif2c	Rattus norvegicus kinesin family member 2C (Kif2c), transcript variant 1, mRNA [NM_001085369]	9.19e-05
Dolpp1	Rattus norvegicus dolichyl pyrophosphate phosphatase 1 (Dolpp1), mRNA [NM_001106567]	9.22e-05
Ifitm3	Rattus norvegicus interferon induced transmembrane protein 3 (Ifitm3), mRNA [NM_001136124]	9.27e-05
Elavl1	Rattus norvegicus ELAV (embryonic lethal, abnormal vision, Drosophila)-like 1 (Hu antigen R) (Elavl1), mRNA [NM_001108848]	9.3e-05
Fn1	Rattus norvegicus fibronectin 1 (Fn1), mRNA [NM_019143]	9.31e-05
Arntl	Rattus norvegicus aryl hydrocarbon receptor nuclear translocator-like (Arntl), mRNA [NM_024362]	9.32e-05
Atp8b1	Rattus norvegicus ATPase, Class I, type 8B, member 1 (Atp8b1), mRNA [NM_001106140]	9.42e-05
Tspan4	Rattus norvegicus tetraspanin 4 (Tspan4), mRNA [NM_001013070]	9.55e-05
Acap3	Rattus norvegicus ArfGAP with coiled-coil, ankyrin repeat and PH domains 3 (Acap3), mRNA [NM_001107999]	9.65e-05
Sh3bp5	Rattus norvegicus SH3-domain binding protein 5 (BTK-associated) (Sh3bp5), mRNA [NM_054011]	9.83e-05
Znf509	Rattus norvegicus zinc finger protein 509 (Znf509), mRNA [NM_001107223]	9.89e-05
Zc3h11a	Rattus norvegicus zinc finger CCCH-type containing 11A (Zc3h11a), mRNA [NM_001047902]	9.92e-05
LOC689826	PREDICTED: Rattus norvegicus hypothetical protein LOC689826 (LOC689826), mRNA [XM_001072162]	9.99e-05
Lonp2	Rattus norvegicus lon peptidase 2, peroxisomal (Lonp2), mRNA [NM_001033689]	0.0001004
Ier5	Rattus norvegicus immediate early response 5 (Ier5), mRNA [NM_001025137]	0.0001014
Gpc3	Rattus norvegicus glypican 3 (Gpc3), mRNA [NM_012774]	0.0001019
Znf641	Rattus norvegicus zinc finger protein 641 (Znf641), mRNA [NM_001106792]	0.000104
Pacsin3	Rattus norvegicus protein kinase C and casein kinase substrate in neurons 3 (Pacsin3), mRNA [NM_001009966]	0.0001053
Tbx2	Rattus norvegicus T-box 2 (Tbx2), mRNA [NM_001107033]	0.0001054
Chpt1	Rattus norvegicus choline phosphotransferase 1 (Chpt1), mRNA [NM_001007750]	0.0001059
Fgf7	Rattus norvegicus fibroblast growth factor 7 (Fgf7), mRNA [NM_022182]	0.0001071
Rap2a	RAS related protein 2a [Source:RefSeq peptide;Acc:NP_446193] [ENSRNOT00000032395]	0.0001099
Mpst	Rattus norvegicus mercaptopyruvate sulfurtransferase (Mpst), nuclear gene encoding mitochondrial protein, mRNA [NM_138843]	0.0001107
Nucb2	Rattus norvegicus nucleobindin 2 (Nucb2), mRNA [NM_021663]	0.0001125
Kcnc3	Rattus norvegicus mRNA sequence. [M84210]	0.0001127
Sipa1l3	Rattus norvegicus signal-induced proliferation-associated 1 like 3 (Sipa1l3), mRNA [NM_001013066]	0.0001134
Chat	Rattus norvegicus choline acetyltransferase (Chat), mRNA [NM_001170593]	0.0001138
Rbm4b	Rattus norvegicus RNA binding motif protein 4B (Rbm4b), mRNA [NM_001007014]	0.0001144
Odf2	Rattus norvegicus outer dense fiber of sperm tails 2 (Odf2), transcript variant 2, mRNA [NM_017213]	0.0001147
Hbb	Rattus norvegicus hemoglobin, beta (Hbb), mRNA [NM_033234]	0.0001151
Rpp14	Rattus norvegicus ribonuclease P 14 subunit (human) (Rpp14), transcript variant 1, mRNA [NM_001108372]	0.0001162
Dab2ip	Rattus norvegicus DAB2 interacting protein (Dab2ip), mRNA [NM_138710]	0.0001169
Palm	Rattus norvegicus paralemmin (Palm), mRNA [NM_130829]	0.0001176
Ptma	Rattus norvegicus prothymosin alpha (Ptma), mRNA [NM_021740]	0.0001183
Fam193b	Rattus norvegicus family with sequence similarity 193, member B (Fam193b), mRNA [NM_001170408]	0.0001192
Enah	Rattus norvegicus enabled homolog (Drosophila) (Enah), mRNA [NM_001012150]	0.0001195
Myh2	Rattus norvegicus myosin, heavy chain 2, skeletal muscle, adult (Myh2), mRNA [NM_001135157]	0.0001213
Narf	Rattus norvegicus nuclear prelamin A recognition factor (Narf), mRNA [NM_001039207]	0.0001218
Vegfa	Rattus norvegicus vascular endothelial growth factor A (Vegfa), transcript variant 1, mRNA [NM_031836]	0.0001225
Cnrip1	Rattus norvegicus cannabinoid receptor interacting protein 1 (Cnrip1), mRNA [NM_001014232]	0.0001227
Racgap1	Rattus norvegicus Rac GTPase-activating protein 1 (Racgap1), mRNA [NM_001108112]	0.0001228
Mlf1	Rattus norvegicus myeloid leukemia factor 1 (Mlf1), mRNA [NM_001107680]	0.0001252
LOC100366054	Rattus norvegicus Da1-10-like (LOC100366054), mRNA [NM_001177830]	0.0001254
LOC691153	Rattus norvegicus hypothetical protein LOC691153 (LOC691153), mRNA [NM_001109627]	0.000126
Abca3	PREDICTED: Rattus norvegicus ATP-binding cassette, sub-family A (ABC1), member 3 (Abca3), mRNA [XM_220219]	0.0001266
Krt23	Rattus norvegicus keratin 23 (histone deacetylase inducible) (Krt23), mRNA [NM_001008753]	0.0001281
Pold1	Rattus norvegicus polymerase (DNA directed), delta 1, catalytic subunit (Pold1), mRNA [NM_021662]	0.0001332
Ythdf2	Rattus norvegicus YTH domain family, member 2 (Ythdf2), mRNA [NM_001047099]	0.0001335
Hook1	Rattus norvegicus hook homolog 1 (Drosophila) (Hook1), mRNA [NM_001107946]	0.0001343
Fam120a	Rattus norvegicus family with sequence similarity 120A (Fam120a), mRNA [NM_001191816]	0.0001353
Tst	Rattus norvegicus thiosulfate sulfurtransferase (Tst), nuclear gene encoding mitochondrial protein, mRNA [NM_012808]	0.0001355
Scamp4	Rattus norvegicus secretory carrier membrane protein 4 (Scamp4), mRNA [NM_031725]	0.0001358
Acap1	Rattus norvegicus ArfGAP with coiled-coil, ankyrin repeat and PH domains 1 (Acap1), mRNA [NM_001105796]	0.0001377
Nfkb1	Nuclear factor NF-kappa-B p105 subunitNuclear factor NF-kappa-B p50 subunit [Source:UniProtKB/Swiss-Prot;Acc:Q63369] [ENSRNOT00000036838]	0.0001377
Plekhb1	Rattus norvegicus pleckstrin homology domain containing, family B (evectins) member 1 (Plekhb1), mRNA [NM_172033]	0.0001382
Rai2	Rattus norvegicus retinoic acid induced 2 (Rai2), mRNA [NM_001109316]	0.000139
Slc9a1	Rattus norvegicus solute carrier family 9 (sodium/hydrogen exchanger), member 1 (Slc9a1), mRNA [NM_012652]	0.0001394
Mybph	Rattus norvegicus myosin binding protein H (Mybph), mRNA [NM_031813]	0.0001398
Hdac5	Rattus norvegicus histone deacetylase 5 (Hdac5), mRNA [NM_053450]	0.00014
LOC499980	Rattus norvegicus hypothetical protein LOC499980 (LOC499980), mRNA [NM_001025044]	0.0001405
Hspb8	Rattus norvegicus heat shock protein B8 (Hspb8), mRNA [NM_053612]	0.0001407
Zc3h18	Rattus norvegicus zinc finger CCCH-type containing 18 (Zc3h18), mRNA [NM_201416]	0.0001426
Ctdp1	Rattus norvegicus CTD (carboxy-terminal domain, RNA polymerase II, polypeptide A) phosphatase, subunit 1 (Ctdp1), mRNA [NM_001106131]	0.0001431
Pum2	Rattus norvegicus pumilio homolog 2 (Drosophila) (Pum2), mRNA [NM_001106715]	0.0001434
Chsy1	Rattus norvegicus chondroitin sulfate synthase 1 (Chsy1), mRNA [NM_001106268]	0.0001435
Creg1	Rattus norvegicus cellular repressor of E1A-stimulated genes 1 (Creg1), mRNA [NM_001105966]	0.0001439
Cited2	Rattus norvegicus Cbp/p300-interacting transactivator, with Glu/Asp-rich carboxy-terminal domain, 2 (Cited2), mRNA [NM_053698]	0.0001454
Atp2a2	Rattus norvegicus ATPase, Ca++ transporting, cardiac muscle, slow twitch 2 (Atp2a2), transcript variant 3, mRNA [NM_001110823]	0.0001464
Lcn10	Rattus norvegicus lipocalin 10 (Lcn10), mRNA [NM_001128137]	0.000147
Ece1	Endothelin-converting enzyme 1 [Source:UniProtKB/Swiss-Prot;Acc:P42893] [ENSRNOT00000067616]	0.0001472
Rnase4	Rattus norvegicus ribonuclease, RNase A family 4 (Rnase4), mRNA [NM_020082]	0.000149
Cln6	Rattus norvegicus ceroid-lipofuscinosis, neuronal 6 (Cln6), mRNA [NM_001191794]	0.0001497
RGD1563073	PREDICTED: Rattus norvegicus similar to SIGLEC-like 1 (RGD1563073), mRNA [XM_002725572]	0.0001505
Ankrd17	Rattus norvegicus ankyrin repeat domain 17 (Ankrd17), mRNA [NM_001105999]	0.0001508
Ckap4	Rattus norvegicus cytoskeleton-associated protein 4 (Ckap4), mRNA [NM_001108740]	0.0001512
Odz3	Rattus norvegicus odz, odd Oz/ten-m homolog 3 (Drosophila) (Odz3), mRNA [NM_001169133]	0.0001517
Trim28	Rattus norvegicus tripartite motif-containing 28 (Trim28), mRNA [NM_053916]	0.0001522
Plekhf2	Rattus norvegicus pleckstrin homology domain containing, family F (with FYVE domain) member 2 (Plekhf2), mRNA [NM_001108655]	0.0001528
Fam176a	Rattus norvegicus family with sequence similarity 176, member A (Fam176a), mRNA [NM_001109243]	0.0001529
Eif4a2	Rattus norvegicus eukaryotic translation initiation factor 4A, isoform 2 (Eif4a2), mRNA [NM_001008335]	0.000154
RGD1564712	Rattus norvegicus RGD1564712 (RGD1564712), mRNA [NM_001106931]	0.0001547
RGD1562542	PREDICTED: Rattus norvegicus similar to ribosomal protein S12 (RGD1562542), partial mRNA [XM_001080210]	0.0001607
Efemp1	Rattus norvegicus EGF-containing fibulin-like extracellular matrix protein 1 (Efemp1), mRNA [NM_001012039]	0.0001609
Ttn	PREDICTED: Rattus norvegicus titin (Ttn), mRNA [XM_001065955]	0.000161
Tagln	Rattus norvegicus transgelin (Tagln), mRNA [NM_031549]	0.0001612
LOC257650	Rattus norvegicus hippyragranin (LOC257650), mRNA [NM_147142]	0.0001613
LOC100302372	Rattus norvegicus hypothetical protein LOC100302372 (LOC100302372), mRNA [NM_001162897]	0.0001622
Ephx1	Rattus norvegicus epoxide hydrolase 1, microsomal (Ephx1), transcript variant 2, mRNA [NM_012844]	0.0001648
Fap	Rattus norvegicus fibroblast activation protein, alpha (Fap), mRNA [NM_138850]	0.0001652
Ninj1	Rattus norvegicus ninjurin 1 (Ninj1), mRNA [NM_012867]	0.0001662
Sema4a	Rattus norvegicus sema domain, immunoglobulin domain (Ig), transmembrane domain (TM) and short cytoplasmic domain, (semaphorin) 4A (Sema4a), mRNA [NM_001012078]	0.0001667
Hsd3b7	Rattus norvegicus hydroxy-delta-5-steroid dehydrogenase, 3 beta- and steroid delta-isomerase 7 (Hsd3b7), mRNA [NM_139329]	0.0001682
Tmed3	Rattus norvegicus transmembrane emp24 protein transport domain containing 3 (Tmed3), mRNA [NM_001004249]	0.0001685
Sptlc2	Rattus norvegicus serine palmitoyltransferase, long chain base subunit 2 (Sptlc2), mRNA [NM_001037097]	0.0001698
Mfhas1	Rattus norvegicus malignant fibrous histiocytoma amplified sequence 1 (Mfhas1), mRNA [NM_001107316]	0.0001699
Cd3eap	Rattus norvegicus CD3e molecule, epsilon associated protein (Cd3eap), mRNA [NM_001109416]	0.0001711
Esd	Rattus norvegicus esterase D/formylglutathione hydrolase (Esd), mRNA [NM_001106051]	0.0001749
Chd2	Rattus norvegicus chromodomain helicase DNA binding protein 2 (Chd2), mRNA [NM_001107523]	0.0001771
Fnbp4	Rattus norvegicus formin binding protein 4 (Fnbp4), mRNA [NM_001013159]	0.0001774
RGD1562542	40S ribosomal protein S12 [Source:UniProtKB/TrEMBL;Acc:D4AAJ3] [ENSRNOT00000042939]	0.0001783
Odf3b	Rattus norvegicus outer dense fiber of sperm tails 3B (Odf3b), mRNA [NM_001191992]	0.0001793
Lce1d	Uncharacterized protein [Source:UniProtKB/TrEMBL;Acc:D3ZFL2] [ENSRNOT00000012464]	0.0001795
Rabgap1l	Rattus norvegicus RAB GTPase activating protein 1-like (Rabgap1l), mRNA [NM_001107190]	0.0001801
Atg2a	Rattus norvegicus ATG2 autophagy related 2 homolog A (S. cerevisiae) (Atg2a), mRNA [NM_001109545]	0.0001885
LOC685513	Uncharacterized protein [Source:UniProtKB/TrEMBL;Acc:D3ZVY9] [ENSRNOT00000036953]	0.000191
Rbbp6	Uncharacterized protein [Source:UniProtKB/TrEMBL;Acc:D4A393] [ENSRNOT00000035770]	0.0001915
Nfkbia	Rattus norvegicus nuclear factor of kappa light polypeptide gene enhancer in B-cells inhibitor, alpha (Nfkbia), mRNA [NM_001105720]	0.000192
Tspo	Rattus norvegicus translocator protein (Tspo), mRNA [NM_012515]	0.0001922
Mocs2	Rattus norvegicus molybdenum cofactor synthesis 2 (Mocs2), transcript variant 2, mRNA [NM_001007633]	0.000196
C1qb	Rattus norvegicus complement component 1, q subcomponent, B chain (C1qb), mRNA [NM_019262]	0.0002017
Atp11b	Atp11b protein [Source:UniProtKB/TrEMBL;Acc:Q5RJS7] [ENSRNOT00000016961]	0.0002027
Cilp	Rattus norvegicus cartilage intermediate layer protein, nucleotide pyrophosphohydrolase (Cilp), mRNA [NM_001108161]	0.0002031
Coro1a	Rattus norvegicus coronin, actin binding protein 1A (Coro1a), mRNA [NM_130411]	0.0002048
Cops4	Rattus norvegicus COP9 constitutive photomorphogenic homolog subunit 4 (Arabidopsis) (Cops4), mRNA [NM_001004275]	0.0002051
Smtn	Rattus norvegicus smoothelin (Smtn), mRNA [NM_001013049]	0.0002064
Sec61a1	Rattus norvegicus Sec61 alpha 1 subunit (S. cerevisiae) (Sec61a1), mRNA [NM_199256]	0.0002095
Gpr146	Rattus norvegicus G protein-coupled receptor 146 (Gpr146), mRNA [NM_001109062]	0.0002101
Ndrg2	Rattus norvegicus N-myc downstream regulated gene 2 (Ndrg2), mRNA [NM_133583]	0.0002114
Emx2	Rattus norvegicus empty spiracles homeobox 2 (Emx2), mRNA [NM_001109169]	0.0002115
Cyp2c79	Uncharacterized protein [Source:UniProtKB/TrEMBL;Acc:D3ZDQ1] [ENSRNOT00000017367]	0.0002117
Psmc3ip	Rattus norvegicus PSMC3 interacting protein (Psmc3ip), mRNA [NM_134458]	0.0002131
Smpx	Rattus norvegicus small muscle protein, X-linked (Smpx), mRNA [NM_053395]	0.0002151
Timp1	Rattus norvegicus TIMP metallopeptidase inhibitor 1 (Timp1), mRNA [NM_053819]	0.0002155
Il1f6	Rattus norvegicus interleukin 1 family, member 6 (Il1f6), mRNA [NM_001106554]	0.0002185
Acsbg1	Rattus norvegicus acyl-CoA synthetase bubblegum family member 1 (Acsbg1), mRNA [NM_134389]	0.0002196
Nptn	Rattus norvegicus neuroplastin (Nptn), mRNA [NM_019380]	0.000221
Pim1	Rattus norvegicus pim-1 oncogene (Pim1), mRNA [NM_017034]	0.000221
Arpc5	Rattus norvegicus actin related protein 2/3 complex, subunit 5 (Arpc5), mRNA [NM_001025717]	0.0002233
Ckm	Rattus norvegicus creatine kinase, muscle (Ckm), mRNA [NM_012530]	0.0002248
Gadd45g	Rattus norvegicus growth arrest and DNA-damage-inducible, gamma (Gadd45g), mRNA [NM_001077640]	0.000228
Vgll3	Uncharacterized protein [Source:UniProtKB/TrEMBL;Acc:D3ZZ09] [ENSRNOT00000042316]	0.0002282
Phkg1	Rattus norvegicus phosphorylase kinase, gamma 1 (Phkg1), mRNA [NM_031573]	0.0002329
Col5a2	Rattus norvegicus collagen, type V, alpha 2 (Col5a2), mRNA [NM_053488]	0.0002331
Slc11a2	Rattus norvegicus solute carrier family 11 (proton-coupled divalent metal ion transporters), member 2 (Slc11a2), mRNA [NM_013173]	0.0002333
Znf629	Rattus norvegicus zinc finger protein-like mRNA, complete sequence. [AY589489]	0.0002338
Vwf	von Willebrand factor [Source:UniProtKB/Swiss-Prot;Acc:Q62935] [ENSRNOT00000026643]	0.0002354
Set	Rattus norvegicus SET nuclear oncogene (Set), mRNA [NM_001012504]	0.0002357
Gde1	Rattus norvegicus glycerophosphodiester phosphodiesterase 1 (Gde1), mRNA [NM_032615]	0.0002368
Cox5a	Rattus norvegicus cytochrome c oxidase, subunit Va (Cox5a), nuclear gene encoding mitochondrial protein, mRNA [NM_145783]	0.0002374
Ass1	Rattus norvegicus argininosuccinate synthetase 1 (Ass1), mRNA [NM_013157]	0.0002384
Fgl1	Rattus norvegicus fibrinogen-like 1 (Fgl1), mRNA [NM_172010]	0.000239
Kdm2a	Rattus norvegicus lysine (K)-specific demethylase 2A (Kdm2a), mRNA [NM_001108515]	0.0002401
Myog	Rattus norvegicus myogenin (Myog), mRNA [NM_017115]	0.0002436
Lcp1	Rattus norvegicus lymphocyte cytosolic protein 1 (Lcp1), mRNA [NM_001012044]	0.000245
Med25	Rattus norvegicus mediator complex subunit 25 (Med25), mRNA [NM_001170426]	0.00025
Mmp15	Rattus norvegicus matrix metallopeptidase 15 (Mmp15), mRNA [NM_001106168]	0.000254
Igf2	Rattus norvegicus insulin-like growth factor 2 (Igf2), transcript variant 1, mRNA [NM_031511]	0.0002554
Crtap	Rattus norvegicus cartilage associated protein (Crtap), mRNA [NM_001108785]	0.0002612
Nrf1	Rattus norvegicus nuclear respiratory factor 1 (Nrf1), mRNA [NM_001100708]	0.0002612
Tsc2	Rattus norvegicus tuberous sclerosis 2 (Tsc2), mRNA [NM_012680]	0.0002625
Cdc14b	Rattus norvegicus CDC14 cell division cycle 14 homolog B (S. cerevisiae) (Cdc14b), mRNA [NM_001108404]	0.0002626
Prpf38b	Rattus norvegicus PRP38 pre-mRNA processing factor 38 (yeast) domain containing B (Prpf38b), mRNA [NM_001024305]	0.0002629
RGD1566130	Rattus norvegicus similar to mKIAA1940 protein (RGD1566130), mRNA [NM_001107871]	0.000263
Myh13	Myosin heavy chain [Source:UniProtKB/TrEMBL;Acc:Q9Z2B7] [ENSRNOT00000055257]	0.0002657
Gja3	Rattus norvegicus gap junction protein, alpha 3 (Gja3), mRNA [NM_024376]	0.000268
Ddx41	Rattus norvegicus DEAD (Asp-Glu-Ala-Asp) box polypeptide 41 (Ddx41), mRNA [NM_001108046]	0.0002683
Polr3gl	Rattus norvegicus polymerase (RNA) III (DNA directed) polypeptide G-like (Polr3gl), mRNA [NM_001109571]	0.0002695
Ube2s	Rattus norvegicus ubiquitin-conjugating enzyme E2S (Ube2s), mRNA [NM_001106224]	0.0002695
Fabp9	Rattus norvegicus fatty acid binding protein 9, testis (Fabp9), mRNA [NM_022854]	0.0002723
Ngef	Rattus norvegicus neuronal guanine nucleotide exchange factor (Ngef), mRNA [NM_001136241]	0.000275
Cox6a2	Rattus norvegicus cytochrome c oxidase, subunit VIa, polypeptide 2 (Cox6a2), nuclear gene encoding mitochondrial protein, transcript variant 1, mRNA [NM_012812]	0.0002757
Rbm24	Rattus norvegicus RNA binding motif protein 24 (Rbm24), mRNA [NM_001191100]	0.0002762
Cmtm3	Rattus norvegicus CKLF-like MARVEL transmembrane domain containing 3 (Cmtm3), mRNA [NM_001106164]	0.0002781
Klf5	Rattus norvegicus Kruppel-like factor 5 (Klf5), mRNA [NM_053394]	0.0002783
Rilp	Rattus norvegicus Rab interacting lysosomal protein (Rilp), mRNA [NM_001105811]	0.0002792
Cerk	Rattus norvegicus ceramide kinase (Cerk), mRNA [NM_001134861]	0.0002794
Tuba4a	Rattus norvegicus tubulin, alpha 4A (Tuba4a), mRNA [NM_001007004]	0.0002808
Git2	Rattus norvegicus G protein-coupled receptor kinase interacting ArfGAP 2 (Git2), mRNA [NM_001005553]	0.0002836
Lgals7	Rattus norvegicus lectin, galactoside-binding, soluble, 7 (Lgals7), mRNA [NM_022582]	0.0002866
Lor	Uncharacterized protein [Source:UniProtKB/TrEMBL;Acc:D3ZQA7] [ENSRNOT00000056500]	0.0002907
Krtap16-5	Rattus norvegicus keratin associated protein 16-5 (Krtap16-5), mRNA [NM_001109424]	0.0002918
Scarb1	Rattus norvegicus scavenger receptor class B, member 1 (Scarb1), mRNA [NM_031541]	0.0002935
Myod1	Rattus norvegicus myogenic differentiation 1 (Myod1), mRNA [NM_176079]	0.0002938
Ang	Rattus norvegicus angiogenin, ribonuclease, RNase A family, 5 (Ang), mRNA [NM_001012359]	0.0002941
LOC688463	PREDICTED: Rattus norvegicus hypothetical protein LOC688463 (LOC688463), mRNA [XM_001064240]	0.0002949
Mtdh	Rattus norvegicus metadherin (Mtdh), mRNA [NM_133398]	0.0002991
Dusp27	Rattus norvegicus dual specificity phosphatase 27 (putative) (Dusp27), mRNA [NM_001191929]	0.0003047
Rps2	Rattus norvegicus ribosomal protein S2 (Rps2), mRNA [NM_031838]	0.0003107
Mylpf	Rattus norvegicus myosin light chain, phosphorylatable, fast skeletal muscle (Mylpf), mRNA [NM_012605]	0.0003108
Pdcd6	Rattus norvegicus programmed cell death 6 (Pdcd6), mRNA [NM_001107452]	0.0003116
Cebpb	Rattus norvegicus CCAAT/enhancer binding protein (C/EBP), beta (Cebpb), mRNA [NM_024125]	0.0003172
Snrnp35	Rattus norvegicus small nuclear ribonucleoprotein 35 (U11/U12) (Snrnp35), mRNA [NM_001014127]	0.0003178
RGD1562265	40S ribosomal protein S12 [Source:UniProtKB/TrEMBL;Acc:D4AAJ3] [ENSRNOT00000042939]	0.0003183
Mfap4	Rattus norvegicus microfibrillar-associated protein 4 (Mfap4), mRNA [NM_001034124]	0.0003209
Rbbp8	Rattus norvegicus retinoblastoma binding protein 8 (Rbbp8), mRNA [NM_001134417]	0.0003228
Cnfn	Rattus norvegicus cornifelin (Cnfn), mRNA [NM_001108909]	0.0003233
Trpv2	Rattus norvegicus transient receptor potential cation channel, subfamily V, member 2 (Trpv2), mRNA [NM_017207]	0.0003234
Gpsm1	Rattus norvegicus G-protein signaling modulator 1 (AGS3-like, C. elegans) (Gpsm1), transcript variant 1, mRNA [NM_144745]	0.0003273
Mpv17l	Rattus norvegicus MPV17 mitochondrial membrane protein-like (Mpv17l), nuclear gene encoding mitochondrial protein, mRNA [NM_001098240]	0.000328
Krt78	PREDICTED: Rattus norvegicus type II keratin Kb40 (Kb40), mRNA [XM_001067238]	0.0003345
LOC690134	PREDICTED: Rattus norvegicus similar to ribosomal protein L27a (LOC690134), mRNA [XM_001073402]	0.000337
LOC688582	PREDICTED: Rattus norvegicus similar to hemicentin 1 (LOC688582), miscRNA [XR_085779]	0.0003416
Slco5a1	Rattus norvegicus solute carrier organic anion transporter family, member 5A1 (Slco5a1), mRNA [NM_001107898]	0.0003429
Pik3r1	Rattus norvegicus phosphoinositide-3-kinase, regulatory subunit 1 (alpha) (Pik3r1), mRNA [NM_013005]	0.0003443
Msh2	Rattus norvegicus mutS homolog 2 (E. coli) (Msh2), mRNA [NM_031058]	0.0003471
Dyrk3	Rattus norvegicus dual-specificity tyrosine-(Y)-phosphorylation regulated kinase 3 (Dyrk3), mRNA [NM_001024767]	0.0003488
Srf	Rattus norvegicus serum response factor (c-fos serum response element-binding transcription factor) (Srf), mRNA [NM_001109302]	0.0003494
Atp11a	Rattus norvegicus ATPase, class VI, type 11A (Atp11a), mRNA [NM_001107324]	0.0003495
Angpt2	Rattus norvegicus angiopoietin 2 (Angpt2), mRNA [NM_134454]	0.0003501
LOC257642	Rattus norvegicus rRNA promoter binding protein (LOC257642), mRNA [NM_147136]	0.0003511
Rrp9	Rattus norvegicus ribosomal RNA processing 9, small subunit (SSU) processome component, homolog (yeast) (Rrp9), mRNA [NM_001108778]	0.0003526
RGD1308117	Rattus norvegicus similar to 9930012K11Rik protein (RGD1308117), mRNA [NM_001134571]	0.0003549
Hsd17b12	Rattus norvegicus hydroxysteroid (17-beta) dehydrogenase 12 (Hsd17b12), mRNA [NM_032066]	0.0003577
Lmo1	Rattus norvegicus LIM domain only 1 (Lmo1), mRNA [NM_139112]	0.0003583
Calm4	Uncharacterized protein [Source:UniProtKB/TrEMBL;Acc:D4ABY7] [ENSRNOT00000031504]	0.0003588
Ephb6	Rattus norvegicus Eph receptor B6 (Ephb6), mRNA [NM_001107857]	0.0003591
Tlk1	Rattus norvegicus tousled-like kinase 1 (Tlk1), mRNA [NM_001107734]	0.000362
Tcn2	Rattus norvegicus transcobalamin 2 (Tcn2), mRNA [NM_022534]	0.0003656
Coro1c	Rattus norvegicus coronin, actin binding protein 1C (Coro1c), mRNA [NM_001109327]	0.0003662
Lhx8	Rattus norvegicus LIM homeobox 8 (Lhx8), mRNA [NM_001012219]	0.0003668
Ranbp1	Rattus norvegicus RAN binding protein 1 (Ranbp1), mRNA [NM_001108324]	0.0003702
Klk7	Rattus norvegicus kallikrein-related peptidase 7 (Klk7), mRNA [NM_001106254]	0.0003723
Ttc39a	Rattus norvegicus tetratricopeptide repeat domain 39A (Ttc39a), mRNA [NM_001134519]	0.0003725
Csda	Rattus norvegicus cold shock domain protein A (Csda), mRNA [NM_031979]	0.0003726
Tmprss4	Rattus norvegicus transmembrane protease, serine 4 (Tmprss4), mRNA [NM_001108998]	0.0003749
S100a5	Rattus norvegicus S100 calcium binding protein A5 (S100a5), mRNA [NM_001106438]	0.0003796
C7	PREDICTED: Rattus norvegicus complement component 7 (C7), mRNA [XM_226803]	0.00038
Sptbn2	Rattus norvegicus spectrin, beta, non-erythrocytic 2 (Sptbn2), mRNA [NM_019167]	0.0003806
Thumpd1	Rattus norvegicus THUMP domain containing 1 (Thumpd1), mRNA [NM_001009688]	0.0003854
Galk1	Rattus norvegicus galactokinase 1 (Galk1), mRNA [NM_001008282]	0.0003855
Lad1	Rattus norvegicus ladinin 1 (Lad1), mRNA [NM_001107942]	0.0003876
LOC683313	Rattus norvegicus similar to keratin complex 2, basic, gene 6a (LOC683313), mRNA [NM_001101007]	0.0003885
Nmb	Rattus norvegicus neuromedin B (Nmb), mRNA [NM_001109149]	0.00039
Parp6	Rattus norvegicus poly (ADP-ribose) polymerase family, member 6 (Parp6), mRNA [NM_001106828]	0.0003912
Meis1	Rattus norvegicus Meis homeobox 1 (Meis1), mRNA [NM_001134702]	0.0003924
Defb22	Rattus norvegicus defensin beta 22 (Defb22), mRNA [NM_134391]	0.0003933
Mier2	Rattus norvegicus mesoderm induction early response 1, family member 2 (Mier2), mRNA [NM_001108737]	0.0003981
Aktip	Rattus norvegicus AKT interacting protein (Aktip), mRNA [NM_001011926]	0.0003994
Capg	Rattus norvegicus capping protein (actin filament), gelsolin-like (Capg), mRNA [NM_001013086]	0.0004047
Myh8	Rattus norvegicus myosin, heavy chain 8, skeletal muscle, perinatal (Myh8), mRNA [NM_001100485]	0.0004059
Slc5a6	Rattus norvegicus solute carrier family 5 (sodium-dependent vitamin transporter), member 6 (Slc5a6), mRNA [NM_130746]	0.0004066
Tmem8c	Rattus norvegicus transmembrane protein 8C (Tmem8c), mRNA [NM_001134517]	0.0004079
Cmklr1	Rattus norvegicus chemokine-like receptor 1 (Cmklr1), mRNA [NM_022218]	0.0004088
Mcee	Rattus norvegicus methylmalonyl CoA epimerase (Mcee), mRNA [NM_001106341]	0.000414
LOC680531	Rattus norvegicus similar to CG3880-PA (LOC680531), mRNA [NM_001109418]	0.0004147
Cdc25a	Rattus norvegicus cell division cycle 25 homolog A (S. pombe) (Cdc25a), mRNA [NM_133571]	0.0004167
Serping1	Rattus norvegicus serine (or cysteine) peptidase inhibitor, clade G, member 1 (Serping1), mRNA [NM_199093]	0.0004183
RGD1560088	Uncharacterized protein [Source:UniProtKB/TrEMBL;Acc:D3ZQH7] [ENSRNOT00000047207]	0.0004212
Tmem30a	Rattus norvegicus transmembrane protein 30A (Tmem30a), mRNA [NM_001004248]	0.0004266
Nup85	Rattus norvegicus nucleoporin 85 (Nup85), mRNA [NM_001025401]	0.0004288
Rin3	Rattus norvegicus Ras and Rab interactor 3 (Rin3), mRNA [NM_001108052]	0.000429
Slc22a6	Rattus norvegicus solute carrier family 22 (organic anion transporter), member 6 (Slc22a6), mRNA [NM_017224]	0.0004291
Tnfsf13	Rattus norvegicus tumor necrosis factor (ligand) superfamily, member 13 (Tnfsf13), mRNA [NM_001009623]	0.0004295
Aqp1	Rattus norvegicus aquaporin 1 (Aqp1), mRNA [NM_012778]	0.0004355
Ng35	Rattus norvegicus Ng35 pseudogene (Ng35), mRNA [NM_001134991]	0.0004375
LOC652955	Rattus norvegicus goliath (LOC652955), mRNA [NM_001037658]	0.0004418
Dyrk1b	Rattus norvegicus dual-specificity tyrosine-(Y)-phosphorylation regulated kinase 1b (Dyrk1b), mRNA [NM_001107496]	0.0004445
Inhba	Rattus norvegicus inhibin beta-A (Inhba), mRNA [NM_017128]	0.0004502
Lmo2	Rattus norvegicus LIM domain only 2 (Lmo2), mRNA [NM_001037358]	0.0004515
Zfp91	Rattus norvegicus zinc finger protein 91 (Zfp91), mRNA [NM_001169120]	0.0004526
Pdgfrl	Rattus norvegicus platelet-derived growth factor receptor-like (Pdgfrl), mRNA [NM_001011921]	0.0004531
Masp1	Rattus norvegicus mannan-binding lectin serine peptidase 1 (Masp1), mRNA [NM_022257]	0.0004543
Kpna1	Rattus norvegicus karyopherin alpha 1/importin alpha 5 (Kpna1) mRNA, complete cds. [AY351984]	0.0004565
Clybl	Rattus norvegicus citrate lyase beta like (Clybl), mRNA [NM_001100685]	0.0004591
Myof	Rattus norvegicus myoferlin (Myof), mRNA [NM_001191636]	0.000462
Eif4enif1	Rattus norvegicus eukaryotic translation initiation factor 4E nuclear import factor 1 (Eif4enif1), mRNA [NM_001107230]	0.0004658
Hes1	Rattus norvegicus hairy and enhancer of split 1 (Drosophila) (Hes1), mRNA [NM_024360]	0.0004762
C1qc	Rattus norvegicus complement component 1, q subcomponent, C chain (C1qc), mRNA [NM_001008524]	0.0004778
Znhit2	Rattus norvegicus zinc finger, HIT type 2 (Znhit2), mRNA [NM_001107574]	0.0004786
Krt17	Rattus norvegicus keratin 17 (Krt17), mRNA [NM_212545]	0.0004794
Gpc1	Rattus norvegicus glypican 1 (Gpc1), mRNA [NM_030828]	0.0004822
Anxa11	Rattus norvegicus annexin A11 (Anxa11), mRNA [NM_001011918]	0.0004841
Ing4	Rattus norvegicus inhibitor of growth family, member 4 (Ing4), mRNA [NM_001079887]	0.000491
Tpm1	Rattus norvegicus tropomyosin 1, alpha (Tpm1), transcript variant 1, mRNA [NM_001034068]	0.0004933
Sgk2	Rattus norvegicus serum/glucocorticoid regulated kinase 2 (Sgk2), mRNA [NM_134463]	0.0004972
Srebf2	Rattus norvegicus sterol regulatory element binding transcription factor 2 (Srebf2), mRNA [NM_001033694]	0.000498
Lrch1	Rattus norvegicus leucine-rich repeats and calponin homology (CH) domain containing 1 (Lrch1), mRNA [NM_001134727]	0.0004989
Tgm2	Rattus norvegicus transglutaminase 2, C polypeptide (Tgm2), mRNA [NM_019386]	0.0005037
Abr	Rattus norvegicus active BCR-related gene (Abr), mRNA [NM_001105814]	0.0005071
Lmo7	Rattus norvegicus LIM domain 7 (Lmo7), mRNA [NM_001001515]	0.0005095
Foxp1	Rattus norvegicus forkhead box P1 (Foxp1), mRNA [NM_001034131]	0.0005152
Nanos1	Uncharacterized protein [Source:UniProtKB/TrEMBL;Acc:D4A1F8] [ENSRNOT00000036203]	0.0005167
Oaz2	Rattus norvegicus ornithine decarboxylase antizyme 2 (Oaz2), mRNA [NM_001109899]	0.0005185
Tef	Rattus norvegicus thyrotrophic embryonic factor (Tef), mRNA [NM_019194]	0.0005216
Igfbp2	Rattus norvegicus insulin-like growth factor binding protein 2 (Igfbp2), mRNA [NM_013122]	0.0005268
Oaz2	Rattus norvegicus ornithine decarboxylase antizyme 2 (Oaz2), mRNA [NM_001109899]	0.0005311
Dut	Rattus norvegicus deoxyuridine triphosphatase (Dut), nuclear gene encoding mitochondrial protein, transcript variant 1, mRNA [NM_053592]	0.0005336
Ss18	Rattus norvegicus synovial sarcoma translocation, Chromosome 18 (Ss18), mRNA [NM_001100900]	0.0005346
Slc15a3	Rattus norvegicus solute carrier family 15, member 3 (Slc15a3), mRNA [NM_139341]	0.0005348
Pik3ip1	Rattus norvegicus phosphoinositide-3-kinase interacting protein 1 (Pik3ip1), mRNA [NM_001017453]	0.0005392
Tnrc6b	Rattus norvegicus trinucleotide repeat containing 6B (Tnrc6b), mRNA [NM_138845]	0.0005416
Fgfbp1	Rattus norvegicus fibroblast growth factor binding protein 1 (Fgfbp1), mRNA [NM_022603]	0.0005426
LOC100363987	PREDICTED: Rattus norvegicus mCG114897-like (LOC100363987), miscRNA [XR_085743]	0.0005437
Ccdc80	Rattus norvegicus coiled-coil domain containing 80 (Ccdc80), mRNA [NM_022543]	0.0005443
Tap2	Rattus norvegicus transporter 2, ATP-binding cassette, sub-family B (MDR/TAP) (Tap2), mRNA [NM_032056]	0.0005474
Sh3bgrl	Rattus norvegicus SH3 domain binding glutamic acid-rich protein like (Sh3bgrl), mRNA [NM_001173339]	0.0005497
Aldoc	Rattus norvegicus aldolase C, fructose-bisphosphate (Aldoc), mRNA [NM_012497]	0.0005532
Pex19	Rattus norvegicus peroxisomal biogenesis factor 19 (Pex19), transcript variant 1, mRNA [NM_001107375]	0.0005533
LOC688314	PREDICTED: Rattus norvegicus similar to stimulated by retinoic acid 13 (LOC688314), mRNA [XM_001081840]	0.0005538
Ccnd3	Rattus norvegicus cyclin D3 (Ccnd3), mRNA [NM_012766]	0.0005594
Smarcd2	Rattus norvegicus SWI/SNF related, matrix associated, actin dependent regulator of chromatin, subfamily d, member 2 (Smarcd2), mRNA [NM_031983]	0.00056
Myo18b	PREDICTED: Rattus norvegicus myosin XVIIIb (Myo18b), mRNA [XM_239684]	0.0005656
Ephb3	Rattus norvegicus Eph receptor B3 (Ephb3), mRNA [NM_001105868]	0.0005671
Rbm25	Rattus norvegicus RNA binding motif protein 25 (Rbm25), mRNA [NM_001108984]	0.0005676
Sptbn1	Rattus norvegicus spectrin, beta, non-erythrocytic 1 (Sptbn1), mRNA [NM_001013130]	0.0005691
Srebf1	Sterol regulatory element-binding protein 1Processed sterol regulatory element-binding protein 1 [Source:UniProtKB/Swiss-Prot;Acc:P56720] [ENSRNOT00000047053]	0.0005695
RGD1560859	PREDICTED: Rattus norvegicus similar to 2300003P22Rik protein (RGD1560859), miscRNA [XR_008965]	0.0005778
Vps45	Rattus norvegicus vacuolar protein sorting 45 homolog (S. cerevisiae) (Vps45), mRNA [NM_172072]	0.0005783
Eci1	Rattus norvegicus enoyl-Coenzyme A delta isomerase 1 (Eci1), nuclear gene encoding mitochondrial protein, mRNA [NM_017306]	0.0005834
Aebp1	Rattus norvegicus AE binding protein 1 (Aebp1), mRNA [NM_001100970]	0.000584
Col1a1	Rattus norvegicus collagen, type I, alpha 1 (Col1a1), mRNA [NM_053304]	0.0005855
Colec12	Rattus norvegicus collectin sub-family member 12 (Colec12), mRNA [NM_001025721]	0.0005888
Aurkaip1	Rattus norvegicus aurora kinase A interacting protein 1 (Aurkaip1), mRNA [NM_001004237]	0.0005891
Ifrd2	Rattus norvegicus interferon-related developmental regulator 2 (Ifrd2), mRNA [NM_001047871]	0.0005904
Cyr61	Rattus norvegicus cysteine-rich, angiogenic inducer, 61 (Cyr61), mRNA [NM_031327]	0.0005908
LOC494499	Rattus norvegicus LOC494499 protein (LOC494499), mRNA [NM_001010921]	0.0005923
Ptges3	Rattus norvegicus prostaglandin E synthase 3 (cytosolic) (Ptges3), mRNA [NM_001130989]	0.0005949
Gtf2h4	Rattus norvegicus general transcription factor II H, polypeptide 4 (Gtf2h4), mRNA [NM_212501]	0.0005979
Bmp1	Rattus norvegicus bone morphogenetic protein 1 (Bmp1), mRNA [NM_031323]	0.0005991
Abhd14b	Rattus norvegicus abhydrolase domain containing 14b (Abhd14b), mRNA [NM_001007664]	0.0005999
Gap43	Rattus norvegicus growth associated protein 43 (Gap43), mRNA [NM_017195]	0.0006007
Mt2A	Rattus norvegicus metallothionein 2A (Mt2A), mRNA [NM_001137564]	0.0006011
Hax1	Rattus norvegicus HCLS1 associated protein X-1 (Hax1), mRNA [NM_181627]	0.0006012
Rps6ka1	Rattus norvegicus ribosomal protein S6 kinase polypeptide 1 (Rps6ka1), mRNA [NM_031107]	0.0006029
Brp44	Rattus norvegicus brain protein 44 (Brp44), mRNA [NM_001077643]	0.0006042
Ssrp1	Rattus norvegicus structure specific recognition protein 1 (Ssrp1), mRNA [NM_031121]	0.0006044
Psmd9	Rattus norvegicus proteasome (prosome, macropain) 26S subunit, non-ATPase, 9 (Psmd9), mRNA [NM_130430]	0.000606
Gsdma	Rattus norvegicus gasdermin A (Gsdma), mRNA [NM_001108297]	0.000612
Nqo2	Rattus norvegicus NAD(P)H dehydrogenase, quinone 2 (Nqo2), mRNA [NM_001004214]	0.0006163
Ikbip	Rattus norvegicus IKBKB interacting protein (Ikbip), mRNA [NM_001009430]	0.0006166
Zbtb38	Rattus norvegicus zinc finger and BTB domain containing 38 (Zbtb38), mRNA [NM_001012471]	0.0006182
Usp10	Rattus norvegicus ubiquitin specific peptidase 10 (Usp10), mRNA [NM_001034146]	0.0006191
Zfand6	Rattus norvegicus zinc finger, AN1-type domain 6 (Zfand6), mRNA [NM_001007630]	0.0006211
S100a6	Rattus norvegicus S100 calcium binding protein A6 (S100a6), mRNA [NM_053485]	0.0006221
Pltp	Rattus norvegicus phospholipid transfer protein (Pltp), mRNA [NM_001168543]	0.0006278
Serpinb1b	Uncharacterized protein [Source:UniProtKB/TrEMBL;Acc:D3ZQ11] [ENSRNOT00000022681]	0.0006286
Rc3h2	Rattus norvegicus ring finger and CCCH-type zinc finger domains 2 (Rc3h2), mRNA [NM_001107839]	0.0006293
Sar1b	Rattus norvegicus SAR1 homolog B (S. cerevisiae) (Sar1b), mRNA [NM_001009622]	0.0006359
LOC689519	PREDICTED: Rattus norvegicus similar to Transcriptional enhancer factor TEF-3 (TEA domain family member 4) (TEAD-4) (ETF-related factor 2) (ETFR-2) (TEF-1-related factor 1) (TEF-1-related factor FR-19) (RTEF-1) (LOC689519), mRNA [XM_001071058]	0.0006363
Pfas	Rattus norvegicus phosphoribosylformylglycinamidine synthase (Pfas), mRNA [NM_001105791]	0.0006365
Cotl1	Rattus norvegicus coactosin-like 1 (Dictyostelium) (Cotl1), mRNA [NM_001108452]	0.0006416
Hsp90ab1	Rattus norvegicus heat shock protein 90 alpha (cytosolic), class B member 1 (Hsp90ab1), mRNA [NM_001004082]	0.00065
Zbtb48	Rattus norvegicus zinc finger and BTB domain containing 48 (Zbtb48), mRNA [NM_001013216]	0.0006545
Mif	Rattus norvegicus macrophage migration inhibitory factor (Mif), mRNA [NM_031051]	0.0006548
Znf524	Rattus norvegicus zinc finger protein 524 (Znf524), mRNA [NM_001108905]	0.0006554
Krt9	Rattus norvegicus keratin 9 (Krt9), mRNA [NM_153476]	0.0006605
Ccl6	C-C motif chemokine 6 [Source:UniProtKB/Swiss-Prot;Acc:Q68FP3] [ENSRNOT00000045867]	0.0006632
Gnb1	Rattus norvegicus guanine nucleotide binding protein (G protein), beta polypeptide 1 (Gnb1), mRNA [NM_030987]	0.000666
Ctsz	Rattus norvegicus cathepsin Z (Ctsz), mRNA [NM_183330]	0.00067
Luc7l	Rattus norvegicus LUC7-like (S. cerevisiae) (Luc7l), mRNA [NM_001024269]	0.0006776
LOC100362981	LRRGT00010 [Source:UniProtKB/TrEMBL;Acc:Q6TXI9] [ENSRNOT00000047211]	0.0006893
Fbn1	Rattus norvegicus fibrillin 1 (Fbn1), mRNA [NM_031825]	0.0006918
Lhx6	Rattus norvegicus LIM homeobox 6 (Lhx6), mRNA [NM_001107837]	0.0006939
Npc2	Rattus norvegicus Niemann-Pick disease, type C2 (Npc2), mRNA [NM_173118]	0.0007007
Hif1a	Rattus norvegicus hypoxia-inducible factor 1, alpha subunit (basic helix-loop-helix transcription factor) (Hif1a), mRNA [NM_024359]	0.0007033
Fcrls	Rattus norvegicus Fc receptor-like S, scavenger receptor (Fcrls), mRNA [NM_001107702]	0.0007064
Krt5	Rattus norvegicus keratin 5 (Krt5), mRNA [NM_183333]	0.0007087
Anp32b	Rattus norvegicus acidic (leucine-rich) nuclear phosphoprotein 32 family, member B (Anp32b), mRNA [NM_131911]	0.0007091
Thbs2	Rattus norvegicus thrombospondin 2 (Thbs2), mRNA [NM_001169138]	0.0007188
Sobpl	Rattus norvegicus sine oculis-binding protein homolog-like (Drosophila) (Sobpl), mRNA [NM_001104640]	0.0007208
Flna	Rattus norvegicus filamin A, alpha (Flna), mRNA [NM_001134599]	0.000722
Crabp1	Rattus norvegicus cellular retinoic acid binding protein 1 (Crabp1), mRNA [NM_001105716]	0.0007281
Ndufb10	Rattus norvegicus NADH dehydrogenase (ubiquinone) 1 beta subcomplex, 10 (Ndufb10), nuclear gene encoding mitochondrial protein, mRNA [NM_001109443]	0.000731
Dnaja3	Rattus norvegicus DnaJ (Hsp40) homolog, subfamily A, member 3 (Dnaja3), transcript variant 1, mRNA [NM_001038595]	0.0007338
Slc16a3	Rattus norvegicus solute carrier family 16, member 3 (monocarboxylic acid transporter 4) (Slc16a3), mRNA [NM_030834]	0.0007389
Serinc1	Rattus norvegicus serine incorporator 1 (Serinc1), mRNA [NM_182951]	0.0007392
Fbln2	Fibulin-2 isoform a [Source:UniProtKB/TrEMBL;Acc:Q8CJG6] [ENSRNOT00000009696]	0.0007395
LOC688289	EGF-containing fibulin-like extracellular matrix protein 2 [Source:RefSeq peptide;Acc:NP_001005907] [ENSRNOT00000027971]	0.0007431
Dcun1d1	Rattus norvegicus DCN1, defective in cullin neddylation 1, domain containing 1 (S. cerevisiae) (Dcun1d1), mRNA [NM_001107668]	0.0007469
Cyp4b1	Rattus norvegicus cytochrome P450, family 4, subfamily b, polypeptide 1 (Cyp4b1), mRNA [NM_016999]	0.0007475
Lkap	Rattus norvegicus limkain b1 (Lkap), mRNA [NM_133421]	0.0007522
Gnl2	Rattus norvegicus guanine nucleotide binding protein-like 2 (nucleolar) (Gnl2), mRNA [NM_001025736]	0.0007556
Cttn	Rattus norvegicus cortactin (Cttn), mRNA [NM_021868]	0.0007577
Nlk	Rattus norvegicus nemo like kinase (Nlk), mRNA [NM_001191924]	0.0007589
Phlda2	Rattus norvegicus pleckstrin homology-like domain, family A, member 2 (Phlda2), transcript variant 2, mRNA [NM_001170480]	0.0007594
Ivns1abp	Rattus norvegicus influenza virus NS1A binding protein (Ivns1abp), mRNA [NM_001047085]	0.0007614
Cenpn	Rattus norvegicus centromere protein N (Cenpn), mRNA [NM_001008366]	0.0007625
LOC684932	PREDICTED: Rattus norvegicus similar to Zinc finger protein 75 (LOC684932), mRNA [XM_001072551]	0.0007651
LOC310926	Rattus norvegicus hypothetical protein LOC310926 (LOC310926), mRNA [NM_001025002]	0.0007666
Maob	Rattus norvegicus monoamine oxidase B (Maob), nuclear gene encoding mitochondrial protein, mRNA [NM_013198]	0.000767
Tmem106b	Rattus norvegicus transmembrane protein 106B (Tmem106b), mRNA [NM_001004267]	0.0007677
Ptpn1	Rattus norvegicus protein tyrosine phosphatase, non-receptor type 1 (Ptpn1), mRNA [NM_012637]	0.0007746
Pstpip1	Rattus norvegicus proline-serine-threonine phosphatase-interacting protein 1 (Pstpip1), mRNA [NM_001106824]	0.0007761
Wdtc1	Rattus norvegicus WD and tetratricopeptide repeats 1 (Wdtc1), mRNA [NM_001107908]	0.0007816
Trim8	Rattus norvegicus tripartite motif-containing 8 (Trim8), mRNA [NM_001128083]	0.0007836
Aif1l	Rattus norvegicus allograft inflammatory factor 1-like (Aif1l), mRNA [NM_001108578]	0.0007859
Pde2a	Rattus norvegicus phosphodiesterase 2A, cGMP-stimulated (Pde2a), transcript variant 2, mRNA [NM_031079]	0.0007893
RGD1566247	PREDICTED: Rattus norvegicus similar to 40S ribosomal protein S2 (RGD1566247), mRNA [XM_001079838]	0.0008005
Sult5a1	Rattus norvegicus sulfotransferase family 5A, member 1 (Sult5a1), transcript variant 2, mRNA [NM_001106194]	0.0008013
Lce1m	Rattus norvegicus late cornified envelope 1M (Lce1m), mRNA [NM_001109500]	0.0008118
Rassf2	Rattus norvegicus Ras association (RalGDS/AF-6) domain family member 2 (Rassf2), mRNA [NM_001037096]	0.0008122
Hcfc1	Rattus norvegicus host cell factor C1 (Hcfc1), mRNA [NM_001139507]	0.0008136
Alpl	Rattus norvegicus alkaline phosphatase, liver/bone/kidney (Alpl), mRNA [NM_013059]	0.0008198
Actr6	Rattus norvegicus ARP6 actin-related protein 6 homolog (yeast) (Actr6), mRNA [NM_001108081]	0.0008246
RGD1563547	Rattus norvegicus RGD1563547 (RGD1563547), mRNA [NM_001108266]	0.000831
Rab5a	Rattus norvegicus RAB5A, member RAS oncogene family (Rab5a), mRNA [NM_022692]	0.0008356
RGD1309765	Rattus norvegicus similar to hypothetical protein (RGD1309765), mRNA [NM_001169115]	0.0008399
Lmo7	Rattus norvegicus LIM domain 7 (Lmo7), mRNA [NM_001001515]	0.0008409
Slc10a3	Rattus norvegicus solute carrier family 10 (sodium/bile acid cotransporter family), member 3 (Slc10a3), mRNA [NM_001024368]	0.000842
Mettl7a	Rattus norvegicus methyltransferase like 7A (Mettl7a), mRNA [NM_001037355]	0.0008446
Alox5ap	Rattus norvegicus arachidonate 5-lipoxygenase activating protein (Alox5ap), mRNA [NM_017260]	0.0008449
Atp13a2	Rattus norvegicus ATPase type 13A2 (Atp13a2), mRNA [NM_001173432]	0.0008474
Serpinb1a	Rattus norvegicus serine (or cysteine) proteinase inhibitor, clade B, member 1a (Serpinb1a), mRNA [NM_001031642]	0.0008633
Smarcc1	Rattus norvegicus SWI/SNF related, matrix associated, actin dependent regulator of chromatin, subfamily c, member 1 (Smarcc1), mRNA [NM_001106861]	0.0008656
Akr1b8	Rattus norvegicus aldo-keto reductase family 1, member B8 (Akr1b8), mRNA [NM_173136]	0.0008667
Rab8b	Rattus norvegicus RAB8B, member RAS oncogene family (Rab8b), mRNA [NM_153317]	0.0008732
Fzd8	Rattus norvegicus frizzled homolog 8 (Drosophila) (Fzd8), mRNA [NM_001044251]	0.0008751
Hibadh	Rattus norvegicus 3-hydroxyisobutyrate dehydrogenase (Hibadh), mRNA [NM_022243]	0.000876
Ncf2	Rattus norvegicus neutrophil cytosolic factor 2 (Ncf2), mRNA [NM_001100984]	0.0008787
Slurp1	Rattus norvegicus secreted Ly6/Plaur domain containing 1 (Slurp1), mRNA [NM_001130544]	0.0008831
Ctss	Rattus norvegicus cathepsin S (Ctss), mRNA [NM_017320]	0.0008836
Pus10	pseudouridylate synthase 10 [Source:RefSeq peptide;Acc:NP_001020449] [ENSRNOT00000008115]	0.0008907
E230034O05Rik	Rattus norvegicus E230034O05Rik gene (E230034O05Rik), non-coding RNA [NR_002154]	0.000896
Pfdn2	Rattus norvegicus prefoldin subunit 2 (Pfdn2), mRNA [NM_001109476]	0.0009032
Myh6	Rattus norvegicus myosin, heavy chain 6, cardiac muscle, alpha (Myh6), mRNA [NM_017239]	0.0009036
Asam	Rattus norvegicus adipocyte-specific adhesion molecule (Asam), mRNA [NM_173154]	0.0009037
Dpp7	Rattus norvegicus dipeptidylpeptidase 7 (Dpp7), mRNA [NM_031973]	0.0009054
Polk	Rattus norvegicus polymerase (DNA directed) kappa (Polk), mRNA [NM_138516]	0.0009066
Aldoal1	Rattus norvegicus aldolase A-like 1 (Aldoal1), mRNA [NM_001013943]	0.00091
Atp5g2	Rattus norvegicus ATP synthase, H+ transporting, mitochondrial F0 complex, subunit C2 (subunit 9) (Atp5g2), nuclear gene encoding mitochondrial protein, mRNA [NM_133556]	0.0009112
Dusp14	Rattus norvegicus dual specificity phosphatase 14 (Dusp14), mRNA [NM_001079893]	0.0009127
Sat1	Rattus norvegicus spermidine/spermine N1-acetyl transferase 1 (Sat1), mRNA [NM_001007667]	0.000914
RGD1562885	Rattus norvegicus similar to RIKEN cDNA 2300002M23 (RGD1562885), mRNA [NM_001166267]	0.0009187
LOC689226	Rattus norvegicus similar to ubiquitin-conjugating enzyme E2R 2 (LOC689226), mRNA [NM_001127573]	0.0009199
Uap1	Rattus norvegicus UDP-N-acteylglucosamine pyrophosphorylase 1 (Uap1), mRNA [NM_001191930]	0.0009202
Fxyd6	Rattus norvegicus FXYD domain-containing ion transport regulator 6 (Fxyd6), mRNA [NM_022005]	0.0009209
Isg20	Rattus norvegicus interferon stimulated exonuclease gene 20 (Isg20), mRNA [NM_001008510]	0.0009264
Hcls1	Rattus norvegicus hematopoietic cell specific Lyn substrate 1 (Hcls1), mRNA [NM_001011898]	0.0009312
LOC367390	PREDICTED: Rattus norvegicus hypothetical LOC367390 (LOC367390), mRNA [XM_346121]	0.0009518
Tnnc2	Rattus norvegicus troponin C type 2 (fast) (Tnnc2), mRNA [NM_001037351]	0.0009675
R3hdm1	Rattus norvegicus R3H domain containing 1 (R3hdm1), mRNA [NM_001134867]	0.000971
RGD1559971	PREDICTED: Rattus norvegicus similar to Na+ dependent glucose transporter 1 (RGD1559971), mRNA [XM_001062835]	0.000975
Atp2a1	Rattus norvegicus ATPase, Ca++ transporting, cardiac muscle, fast twitch 1 (Atp2a1), mRNA [NM_058213]	0.0009764
Gusb	Rattus norvegicus glucuronidase, beta (Gusb), mRNA [NM_017015]	0.0009784
LOC690012	Uncharacterized protein [Source:UniProtKB/TrEMBL;Acc:D4AAB7] [ENSRNOT00000033110]	0.0009901
Plac9	Rattus norvegicus placenta-specific 9 (Plac9), mRNA [NM_001108395]	0.0009923
Rhbdl3	Rattus norvegicus rhomboid, veinlet-like 3 (Drosophila) (Rhbdl3), mRNA [NM_001105819]	0.000994
Thbs4	Thrombospondin-4 [Source:UniProtKB/Swiss-Prot;Acc:P49744] [ENSRNOT00000017078]	0.0009988
Pitpnm2	Rattus norvegicus phosphatidylinositol transfer protein, membrane-associated 2 (Pitpnm2), mRNA [NM_001107139]	0.0010079
Akap17b	Uncharacterized protein [Source:UniProtKB/TrEMBL;Acc:D3ZDR8] [ENSRNOT00000039809]	0.0010125
Per3	Rattus norvegicus period homolog 3 (Drosophila) (Per3), mRNA [NM_023978]	0.0010141
Cnn1	Rattus norvegicus calponin 1, basic, smooth muscle (Cnn1), mRNA [NM_031747]	0.0010151
Ep300	PREDICTED: Rattus norvegicus E1A binding protein p300 (Ep300), mRNA [XM_576312]	0.0010156
Ahdc1	Rattus norvegicus AT hook, DNA binding motif, containing 1 (Ahdc1), mRNA [NM_001134956]	0.0010198
Myh7	Rattus norvegicus myosin, heavy chain 7, cardiac muscle, beta (Myh7), mRNA [NM_017240]	0.0010276
Agrn	Rattus norvegicus agrin (Agrn), mRNA [NM_175754]	0.0010279
Calhm2	Rattus norvegicus calcium homeostasis modulator 2 (Calhm2), mRNA [NM_001008306]	0.0010341
Rcn3	Rattus norvegicus reticulocalbin 3, EF-hand calcium binding domain (Rcn3), mRNA [NM_001008694]	0.0010367
LOC100233176	Rattus norvegicus hypothetical protein LOC100233176 (LOC100233176), transcript variant 2, mRNA [NM_001142942]	0.0010386
Mll5	PREDICTED: Rattus norvegicus myeloid/lymphoid or mixed-lineage leukemia 5 (trithorax homolog, Drosophila) (Mll5), mRNA [XM_231287]	0.0010402
C2	Rattus norvegicus complement component 2 (C2), mRNA [NM_172222]	0.0010435
Impdh1	Rattus norvegicus IMP (inosine monophosphate) dehydrogenase 1 (Impdh1), mRNA [NM_001108619]	0.0010489
RGD1560286	Rattus norvegicus similar to DNA segment, Chr 4, ERATO Doi 22, expressed (RGD1560286), transcript variant 1, mRNA [NM_001114599]	0.001052
Cdc37	Rattus norvegicus cell division cycle 37 homolog (S. cerevisiae) (Cdc37), mRNA [NM_053743]	0.0010523
LOC680426	PREDICTED: Rattus norvegicus similar to CG7220-PA, isoform A (LOC680426), mRNA [XM_001057119]	0.0010582
Slc9a3r2	Rattus norvegicus solute carrier family 9 (sodium/hydrogen exchanger), member 3 regulator 2 (Slc9a3r2), mRNA [NM_053811]	0.0010597
Parva	Rattus norvegicus parvin, alpha (Parva), mRNA [NM_020656]	0.0010707
Thra	Rattus norvegicus thyroid hormone receptor alpha (Thra), transcript variant TRalpha1, mRNA [NM_001017960]	0.0010747
Sprr3	Rattus norvegicus small proline-rich protein 3 (Sprr3), mRNA [NM_001107686]	0.0010843
Kcnk1	Rattus norvegicus potassium channel, subfamily K, member 1 (Kcnk1), mRNA [NM_021688]	0.0010892
RGD1564964	Rattus norvegicus similar to WD repeat domain 11 protein (RGD1564964), mRNA [NM_001134564]	0.0010901
Pitx1	Rattus norvegicus paired-like homeodomain 1 (Pitx1), mRNA [NM_053624]	0.0011022
RGD1305274	Rattus norvegicus similar to RIKEN cDNA 2010305A19 (RGD1305274), mRNA [NM_001106674]	0.0011031
Fbrs	PREDICTED: Rattus norvegicus fibrosin (Fbrs), mRNA [XM_002725689]	0.0011058
Hic2	Rattus norvegicus hypermethylated in cancer 2 (Hic2), mRNA [NM_001105862]	0.0011196
Glt8d3	Rattus norvegicus glycosyltransferase 8 domain containing 3 (Glt8d3), mRNA [NM_001100887]	0.0011227
Ube3a	Rattus norvegicus ubiquitin protein ligase E3A (Ube3a), mRNA [NM_001191837]	0.0011232
Ccdc64b	Rattus norvegicus coiled-coil domain containing 64B (Ccdc64b), mRNA [NM_001106982]	0.0011324
Prelid2	Uncharacterized protein [Source:UniProtKB/TrEMBL;Acc:D3ZX53] [ENSRNOT00000025333]	0.0011344
Fcer1g	Rattus norvegicus Fc fragment of IgE, high affinity I, receptor for; gamma polypeptide (Fcer1g), mRNA [NM_001131001]	0.0011354
Olr1572	PREDICTED: Rattus norvegicus olfactory receptor 1572 (Olr1572), mRNA [XM_001072702]	0.0011361
Krt10	Rattus norvegicus keratin 10 (Krt10), mRNA [NM_001008804]	0.0011384
C1qtnf2	Rattus norvegicus C1q and tumor necrosis factor related protein 2 (C1qtnf2), mRNA [NM_001191918]	0.0011465
Fam18b2	Rattus norvegicus family with sequence similarity 18, member B2 (Fam18b2), mRNA [NM_001107568]	0.0011675
Chi3l1	Rattus norvegicus chitinase 3-like 1 (Chi3l1), mRNA [NM_053560]	0.0011829
Etv5	Rattus norvegicus ets variant 5 (Etv5), mRNA [NM_001107082]	0.001193
RGD1561962	Rattus norvegicus TL0ABA17YG18 mRNA sequence. [FQ211110]	0.0012114
Metrn	Rattus norvegicus meteorin, glial cell differentiation regulator (Metrn), mRNA [NM_001009962]	0.0012117
Armc9	Rattus norvegicus armadillo repeat containing 9 (Armc9), mRNA [NM_001109663]	0.0012137
Apod	Rattus norvegicus apolipoprotein D (Apod), mRNA [NM_012777]	0.0012295
Fhl2	Rattus norvegicus four and a half LIM domains 2 (Fhl2), mRNA [NM_031677]	0.0012311
Retnlg	Rattus norvegicus resistin-like gamma (Retnlg), mRNA [NM_181625]	0.0012349
Bmp7	Rattus norvegicus bone morphogenetic protein 7 (Bmp7), mRNA [NM_001191856]	0.0012445
Spink5	Rattus norvegicus serine peptidase inhibitor, Kazal type 5 (Spink5), mRNA [NM_001170606]	0.0012553
Smc3	Rattus norvegicus structural maintenance of chromosomes 3 (Smc3), mRNA [NM_031583]	0.00126
Ard1a	Rattus norvegicus ARD1 homolog A, N-acetyltransferase (S. cerevisiae) (Ard1a), mRNA [NM_001135839]	0.0012739
Mnt	Rattus norvegicus max binding protein (Mnt), mRNA [NM_001105807]	0.0012857
Lphn2	Rattus norvegicus latrophilin 2 (Lphn2), transcript variant 2, mRNA [NM_001190475]	0.0012899
RGD1310262	Rattus norvegicus hypothetical LOC304650 (RGD1310262), mRNA [NM_001107161]	0.0013309
Mon1a	Rattus norvegicus MON1 homolog A (yeast) (Mon1a), mRNA [NM_001126284]	0.0013399
Gpld1	Rattus norvegicus glycosylphosphatidylinositol specific phospholipase D1 (Gpld1), mRNA [NM_001100512]	0.0013403
Emr1	Rattus norvegicus EGF-like module containing, mucin-like, hormone receptor-like 1 (Emr1), mRNA [NM_001007557]	0.0013537
Tyro3	Rattus norvegicus TYRO3 protein tyrosine kinase (Tyro3), mRNA [NM_017092]	0.001359
LOC680155	Uncharacterized protein [Source:UniProtKB/TrEMBL;Acc:D3ZXU7] [ENSRNOT00000020271]	0.0013636
Gsn	Rattus norvegicus gelsolin (Gsn), mRNA [NM_001004080]	0.0013641
Taf9b	Rattus norvegicus TAF9B RNA polymerase II, TATA box binding protein (TBP)-associated factor (Taf9b), mRNA [NM_133615]	0.0013663
RGD1565679	Uncharacterized protein [Source:UniProtKB/TrEMBL;Acc:D4AAX8] [ENSRNOT00000060587]	0.001371
Aldh1a2	Rattus norvegicus aldehyde dehydrogenase 1 family, member A2 (Aldh1a2), mRNA [NM_053896]	0.0013788
Mmp23	Rattus norvegicus matrix metallopeptidase 23 (Mmp23), mRNA [NM_053606]	0.0013804
Phf17	Rattus norvegicus PHD finger protein 17 (Phf17), mRNA [NM_001107670]	0.001398
Ranbp1	Rattus norvegicus RAN binding protein 1 (Ranbp1), mRNA [NM_001108324]	0.0014047
Galntl1	Rattus norvegicus UDP-N-acetyl-alpha-D-galactosamine:polypeptide N-acetylgalactosaminyltransferase-like 1 (Galntl1), mRNA [NM_001100863]	0.0014068
Sqrdl	Rattus norvegicus sulfide quinone reductase-like (yeast) (Sqrdl), nuclear gene encoding mitochondrial protein, mRNA [NM_001047913]	0.0014153
Ncdn	Rattus norvegicus neurochondrin (Ncdn), mRNA [NM_053543]	0.0014219
Pla1a	Rattus norvegicus phospholipase A1 member A (Pla1a), mRNA [NM_138882]	0.0014225
Plekho1	Rattus norvegicus pleckstrin homology domain containing, family O member 1 (Plekho1), mRNA [NM_001025119]	0.0014231
Rps2	Rattus norvegicus ribosomal protein S2 (Rps2), mRNA [NM_031838]	0.0014232
RGD1562397	Uncharacterized protein [Source:UniProtKB/TrEMBL;Acc:D4A1E6] [ENSRNOT00000044756]	0.0014246
Sema3b	Rattus norvegicus sema domain, immunoglobulin domain (Ig), short basic domain, secreted, (semaphorin) 3B (Sema3b), mRNA [NM_001079942]	0.0014266
Ndufb4l1	Uncharacterized protein [Source:UniProtKB/TrEMBL;Acc:D3ZV29] [ENSRNOT00000044617]	0.0014299
Morf4l1	Rattus norvegicus mortality factor 4 like 1 (Morf4l1), mRNA [NM_001011999]	0.001434
Tcp11l2	Rattus norvegicus t-complex 11 (mouse) like 2 (Tcp11l2), mRNA [NM_001017458]	0.0014806
Mab21l2	Rattus norvegicus mab-21-like 2 (C. elegans) (Mab21l2), mRNA [NM_001109391]	0.0014925
Dnah10	PREDICTED: Rattus norvegicus dynein, axonemal, heavy polypeptide 10 (Dnah10), mRNA [XM_001078937]	0.0014982
Itgb7	Rattus norvegicus integrin, beta 7 (Itgb7), mRNA [NM_013171]	0.0015072
Rps27a	Rattus norvegicus ribosomal protein S27a (Rps27a), mRNA [NM_031113]	0.0015294
Dlx5	Rattus norvegicus distal-less homeobox 5 (Dlx5), mRNA [NM_012943]	0.0015334
Ang1	Rattus norvegicus angiogenin, ribonuclease A family, member 1 (Ang1), mRNA [NM_001006992]	0.001542
Myh3	Rattus norvegicus myosin, heavy chain 3, skeletal muscle, embryonic (Myh3), mRNA [NM_012604]	0.0015522
Banp	Rattus norvegicus Btg3 associated nuclear protein (Banp), mRNA [NM_001106191]	0.0015654
Kctd4	Rattus norvegicus potassium channel tetramerisation domain containing 4 (Kctd4), mRNA [NM_001109650]	0.0015745
Fastk	Rattus norvegicus Fas-activated serine/threonine kinase (Fastk), mRNA [NM_001011967]	0.0015876
Alox12b	Rattus norvegicus arachidonate 12-lipoxygenase, 12R type (Alox12b), mRNA [NM_001039377]	0.0015889
Atp6v0b	Rattus norvegicus ATPase, H+ transporting, lysosomal V0 subunit B (Atp6v0b), mRNA [NM_001106681]	0.0015961
Sf3b2	Rattus norvegicus splicing factor 3b, subunit 2 (Sf3b2), mRNA [NM_001106326]	0.0016036
LOC685304	Rattus norvegicus hypothetical protein LOC685304 (LOC685304), mRNA [NM_001195612]	0.0016147
Enpp2	Rattus norvegicus ectonucleotide pyrophosphatase/phosphodiesterase 2 (Enpp2), mRNA [NM_057104]	0.0016169
Polb	Rattus norvegicus polymerase (DNA directed), beta (Polb), mRNA [NM_017141]	0.0016321
Map3k7ip1	Rattus norvegicus mitogen-activated protein kinase kinase kinase 7 interacting protein 1 (Map3k7ip1), mRNA [NM_001109976]	0.0016449
C1qa	Rattus norvegicus complement component 1, q subcomponent, A chain (C1qa), mRNA [NM_001008515]	0.001677
Nup205	Rattus norvegicus nucleoporin 205 (Nup205), mRNA [NM_001108620]	0.001677
Pacs1	Rattus norvegicus phosphofurin acidic cluster sorting protein 1 (Pacs1), mRNA [NM_134406]	0.0016828
Surf4	Rattus norvegicus surfeit 4 (Surf4), mRNA [NM_001033868]	0.0016928
Avp	Rattus norvegicus arginine vasopressin (Avp), mRNA [NM_016992]	0.0016968
Ext1	Rattus norvegicus exostoses (multiple) 1 (Ext1), mRNA [NM_001130540]	0.0017139
Schip1	Rattus norvegicus schwannomin interacting protein 1 (Schip1), mRNA [NM_001100666]	0.0017192
Appl2	Rattus norvegicus adaptor protein, phosphotyrosine interaction, PH domain and leucine zipper containing 2 (Appl2), mRNA [NM_001108741]	0.0017303
Tmem40	Rattus norvegicus transmembrane protein 40 (Tmem40), mRNA [NM_001191573]	0.0017565
Lce1l	Rattus norvegicus late cornified envelope 1L (Lce1l), mRNA [NM_001109493]	0.0017596
Dnal4	Rattus norvegicus dynein, axonemal, light chain 4 (Dnal4), mRNA [NM_001009666]	0.0017718
Ap2a1	adaptor-related protein complex 2, alpha 1 subunit [Source:RefSeq peptide;Acc:NP_001100981] [ENSRNOT00000020304]	0.0017776
Adipor2	Rattus norvegicus adiponectin receptor 2 (Adipor2), mRNA [NM_001037979]	0.0017864
Cdh13	Rattus norvegicus cadherin 13 (Cdh13), mRNA [NM_138889]	0.0018101
Zyx	Rattus norvegicus zyxin (Zyx), mRNA [NM_053761]	0.0018234
Elovl5	Rattus norvegicus ELOVL family member 5, elongation of long chain fatty acids (yeast) (Elovl5), mRNA [NM_134382]	0.0018299
Kars	Rattus norvegicus lysyl-tRNA synthetase (Kars), mRNA [NM_001006967]	0.0018309
LOC682861	PREDICTED: Rattus norvegicus similar to adenomatosis polyposis coli down-regulated 1 (LOC682861), mRNA [XM_001063452]	0.0018404
Prrg3	PREDICTED: Rattus norvegicus proline rich Gla (G-carboxyglutamic acid) 3 (transmembrane) (Prrg3), mRNA [XM_219845]	0.0018503
Gabarapl2	Rattus norvegicus GABA(A) receptor-associated protein like 2 (Gabarapl2), mRNA [NM_022706]	0.0018576
Cpeb1	Rattus norvegicus cytoplasmic polyadenylation element binding protein 1 (Cpeb1), mRNA [NM_001106276]	0.0018631
LOC686139	PREDICTED: Rattus norvegicus similar to abhydrolase domain containing 11 (LOC686139), mRNA [XM_001066660]	0.0018667
Ccnd1	Rattus norvegicus cyclin D1 (Ccnd1), mRNA [NM_171992]	0.0018699
Plagl1	Rattus norvegicus pleiomorphic adenoma gene-like 1 (Plagl1), mRNA [NM_012760]	0.0018831
Gmppa	Rattus norvegicus GDP-mannose pyrophosphorylase A (Gmppa), mRNA [NM_001025056]	0.001889
Snrnp70	Rattus norvegicus small nuclear ribonucleoprotein 70 (U1) (Snrnp70), mRNA [NM_001108483]	0.0019014
Cd24	Rattus norvegicus CD24 molecule (Cd24), mRNA [NM_012752]	0.0019202
LOC310926	Rattus norvegicus hypothetical protein LOC310926 (LOC310926), mRNA [NM_001025002]	0.0019304
Vom2r34	Rattus norvegicus vomeronasal 2 receptor, 34 (Vom2r34), mRNA [NM_001099657]	0.0019386
Fubp1	Rattus norvegicus far upstream element (FUSE) binding protein 1 (Fubp1), mRNA [NM_001037653]	0.0019421
Adamts2	Rattus norvegicus ADAM metallopeptidase with thrombospondin type 1 motif, 2 (Adamts2), mRNA [NM_001137622]	0.0019461
Hnrpm	Rattus norvegicus heterogeneous nuclear ribonucleoprotein M (Hnrpm), transcript variant 1, mRNA [NM_001109911]	0.0019472
Ms4a4a	PREDICTED: Rattus norvegicus membrane-spanning 4-domains, subfamily A, member 4A (Ms4a4a), mRNA [XM_342027]	0.0019475
Actc1	Rattus norvegicus actin, alpha, cardiac muscle 1 (Actc1), mRNA [NM_019183]	0.0019544
Ube2v1	Rattus norvegicus ubiquitin-conjugating enzyme E2 variant 1 (Ube2v1), mRNA [NM_001110345]	0.0019641
Eno1	Rat mRNA for non-neuronal enolase (NNE) (alpha-alpha enolase, 2-phospho-D-glycerate hydrolase EC 4.2.1.11). [X02610]	0.0019884
Adamts7	Rattus norvegicus ADAM metallopeptidase with thrombospondin type 1 motif, 7 (Adamts7), mRNA [NM_001047101]	0.0019902
Ces2c	Rattus norvegicus carboxylesterase 2C (Ces2c), mRNA [NM_133586]	0.0020077
Ccno	Rattus norvegicus cyclin O (Ccno), mRNA [NM_001109175]	0.0020169
Stk24	Rattus norvegicus TL0AEA11YD24 mRNA sequence. [FQ227921]	0.0020315
Aif1	Rattus norvegicus allograft inflammatory factor 1 (Aif1), mRNA [NM_017196]	0.0020419
Keap1	Rattus norvegicus Kelch-like ECH-associated protein 1 (Keap1), mRNA [NM_057152]	0.0020527
Spns2	Rattus norvegicus spinster homolog 2 (Spns2), mRNA [NM_001144991]	0.0020629
Blzf1	Rattus norvegicus basic leucine zipper nuclear factor 1 (Blzf1), mRNA [NM_001017494]	0.0020664
Aurkc	Rattus norvegicus aurora kinase C (Aurkc), mRNA [NM_001106221]	0.0020835
Rps14	40S ribosomal protein S14 [Source:UniProtKB/Swiss-Prot;Acc:P13471] [ENSRNOT00000059501]	0.0020892
Tnnt3	Rattus norvegicus troponin T type 3 (skeletal, fast) (Tnnt3), mRNA [NM_031532]	0.0020896
Olr37	Rattus norvegicus olfactory receptor 37 (Olr37), mRNA [NM_001000504]	0.0020935
Nr2f2	Rattus norvegicus nuclear receptor subfamily 2, group F, member 2 (Nr2f2), mRNA [NM_080778]	0.0020993
Fam135a	Rattus norvegicus family with sequence similarity 135, member A (Fam135a), mRNA [NM_001134597]	0.0021022
Tssc1	Rattus norvegicus tumor suppressing subtransferable candidate 1 (Tssc1), mRNA [NM_001012192]	0.0021079
Znf521	Rattus norvegicus zinc finger protein 521 (Znf521), mRNA [NM_001107403]	0.002111
Pabpn1	Rattus norvegicus poly(A) binding protein, nuclear 1 (Pabpn1), mRNA [NM_001135008]	0.0021485
Ypel3	Rattus norvegicus yippee-like 3 (Drosophila) (Ypel3), mRNA [NM_001135698]	0.0021671
Wisp2	Rattus norvegicus WNT1 inducible signaling pathway protein 2 (Wisp2), mRNA [NM_031590]	0.0021739
Arap2	Rattus norvegicus ArfGAP with RhoGAP domain, ankyrin repeat and PH domain 2 (Arap2), mRNA [NM_001107216]	0.0021908
Slc32a1	Rattus norvegicus solute carrier family 32 (GABA vesicular transporter), member 1 (Slc32a1), mRNA [NM_031782]	0.002194
LOC682408	PREDICTED: Rattus norvegicus similar to corneodesmosin, transcript variant 1 (LOC682408), mRNA [XM_001057922]	0.0022036
Pgrmc1	Rattus norvegicus progesterone receptor membrane component 1 (Pgrmc1), mRNA [NM_021766]	0.0022124
Nrn1	Rattus norvegicus neuritin 1 (Nrn1), mRNA [NM_053346]	0.0022593
Tardbp	Rattus norvegicus TAR DNA binding protein (Tardbp), mRNA [NM_001011979]	0.0022678
Folr2	Rattus norvegicus folate receptor 2 (fetal) (Folr2), mRNA [NM_001106283]	0.002269
Csf1r	Rattus norvegicus colony stimulating factor 1 receptor (Csf1r), mRNA [NM_001029901]	0.0022754
Chchd6	Rattus norvegicus coiled-coil-helix-coiled-coil-helix domain containing 6 (Chchd6), mRNA [NM_001106608]	0.0022912
Tmem150a	Rattus norvegicus transmembrane protein 150A (Tmem150a), mRNA [NM_139107]	0.002295
Chd4	PREDICTED: Rattus norvegicus chromodomain helicase DNA binding protein 4 (Chd4), mRNA [XM_232354]	0.0022953
Tpst2	Rattus norvegicus tyrosylprotein sulfotransferase 2 (Tpst2), mRNA [NM_001008508]	0.0022999
Tmem86a	Rattus norvegicus transmembrane protein 86A (Tmem86a), mRNA [NM_001135016]	0.0023135
Cyp2b2	Rattus norvegicus cytochrome P450, family 2, subfamily b, polypeptide 2 (Cyp2b2), mRNA [NM_001198676]	0.0023137
Dcaf5	Rattus norvegicus DDB1 and CUL4 associated factor 5 (Dcaf5), nuclear gene encoding mitochondrial protein, mRNA [NM_001100718]	0.0023221
LOC680426	PREDICTED: Rattus norvegicus similar to CG7220-PA, isoform A (LOC680426), mRNA [XM_001057119]	0.0023565
RGD1309049	Rattus norvegicus similar to RIKEN cDNA 4933415F23 (RGD1309049), mRNA [NM_001013956]	0.0023569
Ndufv1	Rattus norvegicus NADH dehydrogenase (ubiquinone) flavoprotein 1 (Ndufv1), nuclear gene encoding mitochondrial protein, mRNA [NM_001006972]	0.0023606
Fam46a	Rattus norvegicus family with sequence similarity 46, member A (Fam46a), mRNA [NM_001106844]	0.0023683
Il1r2	Rattus norvegicus interleukin 1 receptor, type II (Il1r2), mRNA [NM_053953]	0.0023949
Acot13	Rattus norvegicus acyl-CoA thioesterase 13 (Acot13), mRNA [NM_001106111]	0.002418
Klf10	Rattus norvegicus Kruppel-like factor 10 (Klf10), mRNA [NM_031135]	0.0024829
Cpa4	Rattus norvegicus carboxypeptidase A4 (Cpa4), mRNA [NM_001109346]	0.0025083
Rnls	Rattus norvegicus renalase, FAD-dependent amine oxidase (Rnls), mRNA [NM_001014167]	0.0025152
Nono	Rattus norvegicus non-POU domain containing, octamer-binding (Nono), mRNA [NM_001012356]	0.0025609
Abi1	Rattus norvegicus abl-interactor 1 (Abi1), mRNA [NM_024397]	0.0025942
RGD1560394	Rattus norvegicus RGD1560394 (RGD1560394), mRNA [NM_001106014]	0.0025946
Fkbp7	Rattus norvegicus FK506 binding protein 7 (Fkbp7), mRNA [NM_001106485]	0.0026004
Pdia5	Rattus norvegicus protein disulfide isomerase family A, member 5 (Pdia5), mRNA [NM_001014125]	0.0026112
Idh1	Rattus norvegicus isocitrate dehydrogenase 1 (NADP+), soluble (Idh1), mRNA [NM_031510]	0.0026229
Ndufb11	Rattus norvegicus NADH dehydrogenase (ubiquinone) 1 beta subcomplex, 11 (Ndufb11), nuclear gene encoding mitochondrial protein, mRNA [NM_001106756]	0.0026248
Rps12	Rattus norvegicus ribosomal protein S12 (Rps12), mRNA [NM_031709]	0.002637
LOC689919	PREDICTED: Rattus norvegicus similar to 40S ribosomal protein S26 (LOC689919), mRNA [XM_001072530]	0.002649
LOC688553	Rattus norvegicus hypothetical protein LOC688553 (LOC688553), mRNA [NM_001135915]	0.0026554
Ddit4	Rattus norvegicus DNA-damage-inducible transcript 4 (Ddit4), mRNA [NM_080906]	0.0026829
Gaa	Rattus norvegicus glucosidase, alpha, acid (Gaa), mRNA [NM_199118]	0.0027102
Sod3	Rattus norvegicus superoxide dismutase 3, extracellular (Sod3), mRNA [NM_012880]	0.0027399
Susd3	Rattus norvegicus sushi domain containing 3 (Susd3), mRNA [NM_001107341]	0.0027407
Cxcl12	Rattus norvegicus chemokine (C-X-C motif) ligand 12 (stromal cell-derived factor 1) (Cxcl12), transcript variant 3, mRNA [NM_001033883]	0.0027455
Efemp2	Rattus norvegicus EGF-containing fibulin-like extracellular matrix protein 2 (Efemp2), mRNA [NM_001005907]	0.0027598
Ucn2	Rattus norvegicus urocortin 2 (Ucn2), mRNA [NM_133385]	0.0027828
Mmp2	Rattus norvegicus matrix metallopeptidase 2 (Mmp2), mRNA [NM_031054]	0.0027857
RT1-Db1	Rattus norvegicus RT1 class II, locus Db1 (RT1-Db1), mRNA [NM_001008884]	0.0027887
G7c	Rattus norvegicus G7c protein (G7c), mRNA [NM_212499]	0.0027984
Rpl37a	Rattus norvegicus ribosomal protein L37a (Rpl37a), transcript variant 1, mRNA [NM_001205318]	0.0028073
Dbp	Rattus norvegicus D site of albumin promoter (albumin D-box) binding protein (Dbp), mRNA [NM_012543]	0.0028228
Aif1	Rattus norvegicus allograft inflammatory factor 1 (Aif1), mRNA [NM_017196]	0.0028332
Eif4b	Rattus norvegicus eukaryotic translation initiation factor 4B (Eif4b), mRNA [NM_001008324]	0.0028357
Polr2c	Rattus norvegicus polymerase (RNA) II (DNA directed) polypeptide C (Polr2c), mRNA [NM_001012473]	0.002874
Cebpd	Rattus norvegicus CCAAT/enhancer binding protein (C/EBP), delta (Cebpd), mRNA [NM_013154]	0.0029004
Rgc32	Rattus norvegicus response gene to complement 32 (Rgc32), mRNA [NM_054008]	0.0029021
Spon1	Rattus norvegicus spondin 1, extracellular matrix protein (Spon1), mRNA [NM_172067]	0.0029288
Elmod1	Rattus norvegicus ELMO/CED-12 domain containing 1 (Elmod1), mRNA [NM_001191579]	0.0029499
Ogdh	Rattus norvegicus oxoglutarate (alpha-ketoglutarate) dehydrogenase (lipoamide) (Ogdh), nuclear gene encoding mitochondrial protein, mRNA [NM_001017461]	0.0029504
Tgfa	Rattus norvegicus transforming growth factor alpha (Tgfa), mRNA [NM_012671]	0.0029625
Sf3b5	Rattus norvegicus splicing factor 3b, subunit 5 (Sf3b5), mRNA [NM_001126092]	0.002975
Phyhip	Rattus norvegicus phytanoyl-CoA 2-hydroxylase interacting protein (Phyhip), mRNA [NM_001017376]	0.0030035
Nfib	Rattus norvegicus nuclear factor I/B (Nfib), mRNA [NM_031566]	0.0030171
Vtn	Rattus norvegicus vitronectin (Vtn), mRNA [NM_019156]	0.0030192
C1r	Rattus norvegicus complement component 1, r subcomponent (C1r), mRNA [NM_001134555]	0.0030481
Sp1	Rattus norvegicus Sp1 transcription factor (Sp1), mRNA [NM_012655]	0.0030544
Lyg1	Rattus norvegicus lysozyme G-like 1 (Lyg1), mRNA [NM_001098838]	0.0030568
Pi16	Rattus norvegicus peptidase inhibitor 16 (Pi16), mRNA [NM_001170481]	0.0030595
Magmas	Rattus norvegicus mitochondria-associated protein involved in granulocyte-macrophage colony-stimulating factor signal transduction (Magmas), nuclear gene encoding mitochondrial protein, mRNA [NM_001100136]	0.0030674
C3	Rattus norvegicus complement component 3 (C3), mRNA [NM_016994]	0.0030906
Galntl4	Rattus norvegicus UDP-N-acetyl-alpha-D-galactosamine:polypeptide N-acetylgalactosaminyltransferase-like 4 (Galntl4), mRNA [NM_001079884]	0.0030912
Oplah	Rattus norvegicus 5-oxoprolinase (ATP-hydrolysing) (Oplah), mRNA [NM_053904]	0.0031692
Klf2	Rattus norvegicus Kruppel-like factor 2 (lung) (Klf2), mRNA [NM_001007684]	0.0031819
Id3	Rattus norvegicus inhibitor of DNA binding 3 (Id3), mRNA [NM_013058]	0.0032019
Cbln2	Rattus norvegicus cerebellin 2 precursor (Cbln2), mRNA [NM_001012740]	0.0032054
Cfh	Rattus norvegicus complement factor H (Cfh), mRNA [NM_130409]	0.003212
Ap1s2	Rattus norvegicus adaptor-related protein complex 1, sigma 2 subunit (Ap1s2), mRNA [NM_001127531]	0.0032267
Fstl1	Rattus norvegicus follistatin-like 1 (Fstl1), mRNA [NM_024369]	0.0032329
Tmem51	Rattus norvegicus transmembrane protein 51 (Tmem51), mRNA [NM_001109273]	0.0032487
LOC686143	PREDICTED: Rattus norvegicus similar to keratinocytes proline-rich protein, transcript variant 1 (LOC686143), mRNA [XM_001066677]	0.0032587
Eya2	Rattus norvegicus eyes absent homolog 2 (Drosophila) (Eya2), mRNA [NM_130427]	0.0032591
Stc1	Rattus norvegicus stanniocalcin 1 (Stc1), mRNA [NM_031123]	0.0032608
Rps19	Rattus norvegicus ribosomal protein S19 (Rps19), mRNA [NM_001037346]	0.0032651
Anpep	Rattus norvegicus alanyl (membrane) aminopeptidase (Anpep), mRNA [NM_031012]	0.0032662
Hnrnpk	Rattus norvegicus heterogeneous nuclear ribonucleoprotein K (Hnrnpk), mRNA [NM_057141]	0.0032675
LOC100359980	PREDICTED: Rattus norvegicus smooth muscle and non-muscle myosin alkali light chain 6B-like (LOC100359980), mRNA [XM_002726853]	0.0032723
Pgrmc2	Rattus norvegicus progesterone receptor membrane component 2 (Pgrmc2), mRNA [NM_001008374]	0.0032773
Slc25a3	Rattus norvegicus solute carrier family 25 (mitochondrial carrier, phosphate carrier), member 3 (Slc25a3), nuclear gene encoding mitochondrial protein, mRNA [NM_139100]	0.0033182
Nme6	Rattus norvegicus non-metastatic cells 6, protein expressed in (nucleoside-diphosphate kinase) (Nme6), mRNA [NM_001191884]	0.0033529
RGD1312026	Rattus norvegicus similar to RIKEN cDNA C230081A13 (RGD1312026), mRNA [NM_001108149]	0.0033888
Cryab	Rattus norvegicus crystallin, alpha B (Cryab), mRNA [NM_012935]	0.003421
Ubxd3	Rattus norvegicus UBX domain containing 3 (Ubxd3), mRNA [NM_001013093]	0.0034542
Septin 4	Rattus norvegicus septin 4 (Sept4), nuclear gene encoding mitochondrial protein, mRNA [NM_001011893]	0.0034782
Uqcrh	Rattus norvegicus ubiquinol-cytochrome c reductase hinge protein (Uqcrh), nuclear gene encoding mitochondrial protein, mRNA [NM_001009480]	0.0034877
RGD1305350	Rattus norvegicus similar to RIKEN cDNA 2510039O18 (RGD1305350), mRNA [NM_001135781]	0.0034885
Rfx1	Rattus norvegicus regulatory factor X, 1 (influences HLA class II expression) (Rfx1), mRNA [NM_001105944]	0.0035423
Slc4a2	Rattus norvegicus solute carrier family 4 (anion exchanger), member 2 (Slc4a2), mRNA [NM_017048]	0.0035569
Smarca2	Rattus norvegicus SWI/SNF related, matrix associated, actin dependent regulator of chromatin, subfamily a, member 2 (Smarca2), mRNA [NM_001004446]	0.003616
Cfd	Rattus norvegicus complement factor D (adipsin) (Cfd), mRNA [NM_001077642]	0.0036237
LOC687381	PREDICTED: Rattus norvegicus similar to COX10 homolog, cytochrome c oxidase assembly protein, heme A: farnesyltransferase (LOC687381), mRNA [XM_001077717]	0.0036263
Ncoa1	Rattus norvegicus nuclear receptor coactivator 1 (Ncoa1), mRNA [NM_001108012]	0.0036322
Zfp358	Rattus norvegicus zinc finger protein 358 (Zfp358), mRNA [NM_001108328]	0.0036486
Tnfrsf12a	Rattus norvegicus tumor necrosis factor receptor superfamily, member 12a (Tnfrsf12a), mRNA [NM_181086]	0.003686
Dync1li2	Rattus norvegicus dynein, cytoplasmic 1 light intermediate chain 2 (Dync1li2), mRNA [NM_031026]	0.0036982
Cldn5	Rattus norvegicus claudin 5 (Cldn5), mRNA [NM_031701]	0.003701
Epsti1	Rattus norvegicus epithelial stromal interaction 1 (breast) (Epsti1), mRNA [NM_001044257]	0.0037212
Rpl31	Rattus norvegicus ribosomal protein L31 (Rpl31), mRNA [NM_022506]	0.0037314
Nrg4	Rattus norvegicus neuregulin 4 (Nrg4), mRNA [NM_001191109]	0.0037441
Taok3	Rattus norvegicus TAO kinase 3 (Taok3), mRNA [NM_001024254]	0.0037794
Crem	Rattus norvegicus cAMP responsive element modulator (Crem), transcript variant 3, mRNA [NM_001110860]	0.003782
Mbp	Rattus norvegicus myelin basic protein (Mbp), transcript variant 1, mRNA [NM_001025291]	0.0039101
Grina	Rattus norvegicus glutamate receptor, ionotropic, N-methyl D-aspartate-associated protein 1 (glutamate binding) (Grina), mRNA [NM_153308]	0.0039396
Prune	Rattus norvegicus prune homolog (Drosophila) (Prune), mRNA [NM_001007697]	0.0039487
Lgmn	Rattus norvegicus legumain (Lgmn), mRNA [NM_022226]	0.0039506
Rerg	RERG_HUMAN (Q96A58) Ras-related and estrogen-regulated growth inhibitor, partial (19%) [TC629838]	0.0039595
Myh1	Rattus norvegicus myosin, heavy polypeptide 1, skeletal muscle, adult (Myh1), mRNA [NM_001135158]	0.0039752
Tnxb	Rattus norvegicus tenascin XB, mRNA (cDNA clone MGC:188001 IMAGE:7106185), complete cds. [BC168189]	0.0039779
Triap1	Rattus norvegicus TP53 regulated inhibitor of apoptosis 1 (Triap1), mRNA [NM_001126099]	0.0039866
Pnkd	Rattus norvegicus paroxysmal nonkinesiogenic dyskinesia (Pnkd), nuclear gene encoding mitochondrial protein, transcript variant 2, mRNA [NM_001134751]	0.0040106
Glrx3	Rattus norvegicus glutaredoxin 3 (Glrx3), mRNA [NM_032614]	0.0040302
Mlst8	Rattus norvegicus MTOR associated protein, LST8 homolog (S. cerevisiae) (Mlst8), mRNA [NM_022404]	0.0040339
Gsg1l	PREDICTED: Rattus norvegicus GSG1-like (Gsg1l), mRNA [XM_574558]	0.0040485
RGD1563400	Rattus norvegicus similar to paired immunoglobin-like type 2 receptor beta 1; immunoglobulin-like cell surface receptor FDFACT, activating counterpart (LOC360777), mRNA [XM_341045]	0.0040515
Ddah2	Rattus norvegicus dimethylarginine dimethylaminohydrolase 2 (Ddah2), transcript variant 1, mRNA [NM_212532]	0.004091
Pak1ip1	Rattus norvegicus PAK1 interacting protein 1 (Pak1ip1), mRNA [NM_001037356]	0.0041077
Pura	PREDICTED: Rattus norvegicus purine rich element binding protein A (Pura), mRNA [XM_226016]	0.0041223
C1s	Rattus norvegicus complement component 1, s subcomponent (C1s), mRNA [NM_138900]	0.0041684
Ndufa6	Rattus norvegicus NADH dehydrogenase (ubiquinone) 1 alpha subcomplex, 6 (B14) (Ndufa6), nuclear gene encoding mitochondrial protein, mRNA [NM_001130505]	0.0042241
Cyth3	Rattus norvegicus cytohesin 3 (Cyth3), mRNA [NM_053912]	0.0042575
Nid1	Nidogen-1 [Source:UniProtKB/Swiss-Prot;Acc:P08460] [ENSRNOT00000003349]	0.0043203
Tex264	Rattus norvegicus testis expressed 264 (Tex264), mRNA [NM_001007665]	0.0043353
Eps8l1	Rattus norvegicus EPS8-like 1 (Eps8l1), mRNA [NM_001108467]	0.0043394
Dpp8	Rattus norvegicus dipeptidylpeptidase 8 (Dpp8), mRNA [NM_001108159]	0.004362
Ccnb1	Rattus norvegicus cyclin B1 (Ccnb1), mRNA [NM_171991]	0.0043647
Letmd1	Rattus norvegicus LETM1 domain containing 1 (Letmd1), mRNA [NM_001122781]	0.0043817
Krt13	Rattus norvegicus keratin 13 (Krt13), mRNA [NM_001004021]	0.0044044
Bgn	Rattus norvegicus biglycan (Bgn), mRNA [NM_017087]	0.0044319
Tpd52l1	Rattus norvegicus tumor protein D52-like 1 (Tpd52l1), mRNA [NM_001044295]	0.0044349
Ctbp2	Rattus norvegicus C-terminal binding protein 2 (Ctbp2), mRNA [NM_053335]	0.0044854
Fam84a	Rattus norvegicus family with sequence similarity 84, member A (Fam84a), mRNA [NM_001127299]	0.0044892
RGD1561195	Uncharacterized protein [Source:UniProtKB/TrEMBL;Acc:D4A172] [ENSRNOT00000046725]	0.0045556
Cd81	Rattus norvegicus Cd81 molecule (Cd81), mRNA [NM_013087]	0.0045798
Nmu	Rattus norvegicus neuromedin U (Nmu), mRNA [NM_022239]	0.0045964
Lpcat3	Rattus norvegicus lysophosphatidylcholine acyltransferase 3 (Lpcat3), mRNA [NM_001012189]	0.0046317
Pcolce	Rattus norvegicus procollagen C-endopeptidase enhancer (Pcolce), mRNA [NM_019237]	0.0046324
Nrip1	Rattus norvegicus nuclear receptor interacting protein 1 (Nrip1), mRNA [NM_001100560]	0.0046542
Ttyh3	Rattus norvegicus tweety homolog 3 (Drosophila) (Ttyh3), mRNA [NM_001107124]	0.0046613
Krtap19-3	PREDICTED: Rattus norvegicus keratin associated protein 19-3 (Krtap19-3), mRNA [XM_001063382]	0.0046966
Prkaca	Rattus norvegicus protein kinase, cAMP-dependent, catalytic, alpha (Prkaca), mRNA [NM_001100922]	0.0047629
Isyna1	Rattus norvegicus inositol-3-phosphate synthase 1 (Isyna1), mRNA [NM_001013880]	0.0047853
Meaf6	Rattus norvegicus MYST/Esa1-associated factor 6 (Meaf6), mRNA [NM_001113784]	0.0048175
Marchf6	PREDICTED: Rattus norvegicus membrane-associated ring finger (C3HC4) 6 (March6), mRNA [XM_215517]	0.0048943
Atp5l	Rattus norvegicus ATP synthase, H+ transporting, mitochondrial F0 complex, subunit G (Atp5l), nuclear gene encoding mitochondrial protein, mRNA [NM_212516]	0.0049077
Mink1	PREDICTED: Rattus norvegicus similar to Map4k6-pending protein (LOC303259), mRNA [XM_001079459]	0.0049283
Narfl	Rattus norvegicus nuclear prelamin A recognition factor-like (Narfl), mRNA [NM_001013183]	0.0049635
RGD1561453	40S ribosomal protein S12 [Source:UniProtKB/TrEMBL;Acc:D3ZG05] [ENSRNOT00000049732]	0.0049654
Tomm34	Rattus norvegicus translocase of outer mitochondrial membrane 34 (Tomm34), nuclear gene encoding mitochondrial protein, mRNA [NM_001044244]	0.0049716
Sdccag3	Rattus norvegicus serologically defined colon cancer antigen 3 (Sdccag3), mRNA [NM_001013135]	0.0049744
Gjb3	Rattus norvegicus gap junction protein, beta 3 (Gjb3), mRNA [NM_019240]	0.0050507
Mras	Rattus norvegicus muscle RAS oncogene homolog (Mras), mRNA [NM_012981]	0.0050632
Dapk1	Rattus norvegicus death associated protein kinase 1 (Dapk1), mRNA [NM_001107335]	0.0050808
Fhod1	Rattus norvegicus formin homology 2 domain containing 1 (Fhod1), mRNA [NM_001191600]	0.005106
Gfpt2	Rattus norvegicus glutamine-fructose-6-phosphate transaminase 2 (Gfpt2), mRNA [NM_001002819]	0.0052093
Akap11	Rattus norvegicus A kinase (PRKA) anchor protein 11 (Akap11), mRNA [NM_012773]	0.0052737
RGD1565210	PREDICTED: Rattus norvegicus RGD1565210 (RGD1565210), mRNA [XM_001071740]	0.005347
RGD1560220	Rattus norvegicus similar to homolog of yeast TIM14 isoform c (RGD1560220), mRNA [NM_001134640]	0.0053764
Ide	Rattus norvegicus insulin degrading enzyme (Ide), mRNA [NM_013159]	0.00538
RGD1559951	PREDICTED: Rattus norvegicus similar to 60S ribosomal protein L37a (RGD1559951), mRNA [XM_001061552]	0.0053816
Arhgap30	Rattus norvegicus Rho GTPase activating protein 30 (Arhgap30), mRNA [NM_001109077]	0.0053865
LOC361963	PREDICTED: Rattus norvegicus similar to phosphoglycerate mutase (EC 5.4.2.1) B chain - rat (LOC361963), miscRNA [XR_086660]	0.0053877
Abca12	Uncharacterized protein [Source:UniProtKB/TrEMBL;Acc:D3ZPI6] [ENSRNOT00000036359]	0.0054059
Cygb	Rattus norvegicus cytoglobin (Cygb), mRNA [NM_130744]	0.0054493
Rpl11	Rattus norvegicus ribosomal protein L11 (Rpl11), mRNA [NM_001025739]	0.0054839
Golga2	Rattus norvegicus golgi autoantigen, golgin subfamily a, 2 (Golga2), mRNA [NM_022596]	0.0054985
Btbd12	PREDICTED: Rattus norvegicus BTB (POZ) domain containing 12 (Btbd12), mRNA [XM_001079342]	0.0055244
Sprr1b	PREDICTED: Rattus norvegicus small proline-rich protein 1B (cornifin) (Sprr1b), mRNA [XM_001065728]	0.0056003
Krt1	Rattus norvegicus keratin 1 (Krt1), mRNA [NM_001008802]	0.0056188
Postn	Rattus norvegicus periostin, osteoblast specific factor (Postn), mRNA [NM_001108550]	0.0056454
Grhl3	Rattus norvegicus grainyhead-like 3 (Drosophila) (Grhl3), mRNA [NM_001106690]	0.0056844
Use1	Rattus norvegicus unconventional SNARE in the ER 1 homolog (S. cerevisiae) (Use1), mRNA [NM_001169100]	0.0056946
Jak2	Rattus norvegicus Janus kinase 2 (Jak2), mRNA [NM_031514]	0.0057052
Col3a1	Rattus norvegicus collagen, type III, alpha 1 (Col3a1), mRNA [NM_032085]	0.0057083
Rps17	Rattus norvegicus ribosomal protein S17 (Rps17), mRNA [NM_017152]	0.0057119
Epn1	Rattus norvegicus Epsin 1 (Epn1), mRNA [NM_057136]	0.0057261
Dgcr2	Rattus norvegicus TL0AAA82YH19 mRNA sequence. [FQ211720]	0.005752
Cdkn1b	Rattus norvegicus cyclin-dependent kinase inhibitor 1B (Cdkn1b), mRNA [NM_031762]	0.0057707
Atl2	Rattus norvegicus atlastin GTPase 2 (Atl2), mRNA [NM_001100671]	0.0057995
Timm23	Rattus norvegicus translocase of inner mitochondrial membrane 23 homolog (yeast) (Timm23), nuclear gene encoding mitochondrial protein, mRNA [NM_019352]	0.0059117
Blmh	Rattus norvegicus bleomycin hydrolase (Blmh), mRNA [NM_001034163]	0.0059401
Creld2	Rattus norvegicus cysteine-rich with EGF-like domains 2 (Creld2), mRNA [NM_001037208]	0.0059426
Slit3	Rattus norvegicus slit homolog 3 (Drosophila) (Slit3), mRNA [NM_031321]	0.0059528
LOC684806	Uncharacterized protein [Source:UniProtKB/TrEMBL;Acc:D4A072] [ENSRNOT00000051764]	0.0059567
Fam163b	Rattus norvegicus family with sequence similarity 163, member B (Fam163b), mRNA [NM_001109458]	0.0059903
Gjb5	Rattus norvegicus gap junction protein, beta 5 (Gjb5), mRNA [NM_019241]	0.0059927
RGD1561789	Uncharacterized protein [Source:UniProtKB/TrEMBL;Acc:D3ZMB8] [ENSRNOT00000041351]	0.0060258
Plaur	Rattus norvegicus plasminogen activator, urokinase receptor (Plaur), transcript variant 1, mRNA [NM_134352]	0.0060263
Hyou1	Rattus norvegicus hypoxia up-regulated 1 (Hyou1), transcript variant 1, mRNA [NM_138867]	0.0060485
Fdps	Rattus norvegicus farnesyl diphosphate synthase (farnesyl pyrophosphate synthetase, dimethylallyltranstransferase, geranyltranstransferase) (Fdps), mRNA [NM_031840]	0.0060638
LOC688539	Rattus norvegicus similar to Fructose-bisphosphate aldolase A (Muscle-type aldolase) (LOC688539), mRNA [NM_001109504]	0.0061361
RGD1562964	PREDICTED: Rattus norvegicus similar to glyceraldehyde-phosphate-dehydrogenase (RGD1562964), partial mRNA [XM_002725895]	0.0061552
Pld3	Rattus norvegicus phospholipase D family, member 3 (Pld3), mRNA [NM_001012167]	0.0061732
Neurl3	Rattus norvegicus neuralized homolog 3 (Drosophila) (Neurl3), mRNA [NM_001014100]	0.0061901
RGD1564051	Uncharacterized protein [Source:UniProtKB/TrEMBL;Acc:D3ZHP8] [ENSRNOT00000056238]	0.0062189
Tgm3	Rattus norvegicus transglutaminase 3, E polypeptide (Tgm3), mRNA [NM_001108959]	0.0063582
Clec10a	Rattus norvegicus C-type lectin domain family 10, member A (Clec10a), mRNA [NM_022393]	0.0063789
Tmem203	Rattus norvegicus transmembrane protein 203 (Tmem203), mRNA [NM_001107819]	0.0063807
RGD1559677	Rattus norvegicus similar to cell surface receptor FDFACT (LOC363890), mRNA [XM_344088]	0.0063811
Rap1gap	PREDICTED: Rattus norvegicus Rap1 GTPase-activating protein (Rap1gap), mRNA [XM_001070178]	0.0064005
Metrnl	Rattus norvegicus meteorin, glial cell differentiation regulator-like (Metrnl), mRNA [NM_001014104]	0.0064178
Llgl2	Rattus norvegicus lethal giant larvae homolog 2 (Drosophila) (Llgl2), mRNA [NM_001127549]	0.0066553
Gins2	Rattus norvegicus GINS complex subunit 2 (Psf2 homolog) (Gins2), mRNA [NM_001106190]	0.0066995
H19	Rattus norvegicus H19, imprinted maternally expressed transcript (non-protein coding) (H19), non-coding RNA [NR_027324]	0.006765
Tnni2	Rattus norvegicus troponin I type 2 (skeletal, fast) (Tnni2), mRNA [NM_017185]	0.0068577
Gabbr1	Rattus norvegicus GABA B receptor 1g mRNA, complete cds. [AF312319]	0.006899
Rhod	Rattus norvegicus ras homolog gene family, member D (Rhod), mRNA [NM_001106323]	0.0069206
Vav2	Rattus norvegicus vav 2 guanine nucleotide exchange factor (Vav2), mRNA [NM_001106563]	0.0069562
Slc6a4	Rattus norvegicus solute carrier family 6 (neurotransmitter transporter, serotonin), member 4 (Slc6a4), mRNA [NM_013034]	0.0069893
Dact2	Rattus norvegicus dapper, antagonist of beta-catenin, homolog 2 (Xenopus laevis) (Dact2), mRNA [NM_001107464]	0.0070678
Ube2d1	Rattus norvegicus ubiquitin-conjugating enzyme E2D 1, UBC4/5 homolog (yeast) (Ube2d1), mRNA [NM_001108530]	0.0071563
RGD1311186	Rattus norvegicus similar to RIKEN cDNA 1810014F10 gene (RGD1311186), mRNA [NM_001106310]	0.0072
Akp3	Rattus norvegicus alkaline phosphatase 3, intestine, not Mn requiring (Akp3), mRNA [NM_022680]	0.0072056
Vps4a	Rattus norvegicus vacuolar protein sorting 4 homolog A (S. cerevisiae) (Vps4a), mRNA [NM_145678]	0.0072371
Pqlc2	Rattus norvegicus PQ loop repeat containing 2 (Pqlc2), mRNA [NM_001108689]	0.0072399
Arpp21	Rattus norvegicus cAMP-regulated phosphoprotein 21 (Arpp21), transcript variant 1, mRNA [NM_001135046]	0.0073818
LOC686205	PREDICTED: Rattus norvegicus hypothetical protein LOC686205 (LOC686205), mRNA [XM_001072876]	0.0073853
Rpo1-3	Rattus norvegicus RNA polymerase 1-3 (Rpo1-3), mRNA [NM_001037787]	0.0074917
Bbs4	Rattus norvegicus Bardet-Biedl syndrome 4 (Bbs4), mRNA [NM_001106826]	0.0074972
LOC686581	PREDICTED: Rattus norvegicus similar to transmembrane protease, serine 11A (LOC686581), mRNA [XM_001074837]	0.0075089
Ccne1	Rattus norvegicus cyclin E1 (Ccne1), mRNA [NM_001100821]	0.0075614
Tpra1	Transmembrane protein adipocyte-associated 1 [Source:UniProtKB/Swiss-Prot;Acc:Q791F6] [ENSRNOT00000022534]	0.0075927
Ankrd22	Rattus norvegicus ankyrin repeat domain 22 (Ankrd22), mRNA [NM_001191638]	0.0076182
Alx4	Rattus norvegicus ALX homeobox 4 (Alx4), mRNA [NM_001106553]	0.0076956
Eef1a1	Rattus norvegicus eukaryotic translation elongation factor 1 alpha 1 (Eef1a1), mRNA [NM_175838]	0.0077016
Camta2	Rattus norvegicus calmodulin binding transcription activator 2 (Camta2), mRNA [NM_001105801]	0.0077781
RGD1566264	Uncharacterized protein [Source:UniProtKB/TrEMBL;Acc:D3ZFF1] [ENSRNOT00000051929]	0.0077861
Nipal4	Rattus norvegicus NIPA-like domain containing 4 (Nipal4), mRNA [NM_001106995]	0.0078155
Cd248	Rattus norvegicus CD248 molecule, endosialin (Cd248), mRNA [NM_001106325]	0.0078412
Calhm3	Rattus norvegicus calcium homeostasis modulator 3 (Calhm3), mRNA [NM_001191956]	0.0078521
Abhd5	Rattus norvegicus abhydrolase domain containing 5 (Abhd5), mRNA [NM_212524]	0.0079209
Map4	Rattus norvegicus microtubule-associated protein 4 (Map4), mRNA [NM_001024278]	0.0079845
Bcl7b	Rattus norvegicus B-cell CLL/lymphoma 7B (Bcl7b), mRNA [NM_001109021]	0.0080085
Anapc4	Rattus norvegicus anaphase promoting complex subunit 4 (Anapc4), mRNA [NM_001107220]	0.008052
Hbe2	Rattus norvegicus hemoglobin, epsilon 2 (Hbe2), mRNA [NM_001024805]	0.0081184
Sh3bp1	Rattus norvegicus SH3-domain binding protein 1 (Sh3bp1), mRNA [NM_001171981]	0.0081264
Ilkap	Rattus norvegicus integrin-linked kinase-associated serine/threonine phosphatase 2C (Ilkap), mRNA [NM_022606]	0.0081628
Golga4	Golgin subfamily A member 4 [Source:RefSeq peptide;Acc:NP_001178009] [ENSRNOT00000051290]	0.0081667
Mrpl2	Rattus norvegicus mitochondrial ribosomal protein L2 (Mrpl2), nuclear gene encoding mitochondrial protein, mRNA [NM_001034136]	0.0082809
Gjd3	PREDICTED: Rattus norvegicus gap junction protein, delta 3 (Gjd3), mRNA [XM_001081399]	0.0083284
Tuft1	Rattus norvegicus tuftelin 1 (Tuft1), mRNA [NM_001108948]	0.0083798
Atp5g1	Rattus norvegicus ATP synthase, H+ transporting, mitochondrial F0 complex, subunit C1 (subunit 9) (Atp5g1), nuclear gene encoding mitochondrial protein, mRNA [NM_017311]	0.0083987
RGD1307357	Rattus norvegicus similar to hypothetical protein DKFZp434A1319 (RGD1307357), mRNA [NM_001106180]	0.008423
Paip2	Rattus norvegicus poly(A) binding protein interacting protein 2 (Paip2), mRNA [NM_001014148]	0.0085104
Stmn2	Rattus norvegicus stathmin-like 2 (Stmn2), mRNA [NM_053440]	0.0085207
Cd40	Rattus norvegicus CD40 molecule, TNF receptor superfamily member 5 (Cd40), mRNA [NM_134360]	0.0085466
Selm	Rattus norvegicus selenoprotein M (Selm), mRNA [NM_001115013]	0.0085782
Calml4	Rattus norvegicus calmodulin-like 4 (Calml4), mRNA [NM_001127575]	0.0086602
Entpd2	Rattus norvegicus ectonucleoside triphosphate diphosphohydrolase 2 (Entpd2), mRNA [NM_172030]	0.0086888
Ptpro	Rattus norvegicus protein tyrosine phosphatase, receptor type, O (Ptpro), mRNA [NM_017336]	0.0087206
Pf4	Rattus norvegicus platelet factor 4 (Pf4), mRNA [NM_001007729]	0.008753
LOC688591	PREDICTED: Rattus norvegicus similar to Ferritin light chain 1 (Ferritin L subunit 1) (LOC688591), miscRNA [XR_006269]	0.0089571
Parp8	PREDICTED: Rattus norvegicus poly (ADP-ribose) polymerase family, member 8 (Parp8), mRNA [XM_001068789]	0.009004
Syvn1	Rattus norvegicus synovial apoptosis inhibitor 1, synoviolin (Syvn1), mRNA [NM_001100739]	0.0090163
Tnfsf12	Rattus norvegicus tumor necrosis factor ligand superfamily member 12 (Tnfsf12), mRNA [NM_001001513]	0.0090203
Runx2	Rattus norvegicus runt related transcription factor 2 (Runx2), mRNA [NM_053470]	0.0090665
LOC100364162	PREDICTED: Rattus norvegicus ring finger protein 11-like (LOC100364162), mRNA [XM_002726577]	0.0091938
Ivl	Rattus norvegicus involucrin (Ivl), mRNA [NM_022195]	0.0092617
LOC501307	Rattus norvegicus similar to spermatogenesis associated glutamate (E)-rich protein 4d, mRNA (cDNA clone IMAGE:7310837). [BC088860]	0.0093203
Agxt2l2	Rattus norvegicus alanine-glyoxylate aminotransferase 2-like 2 (Agxt2l2), mRNA [NM_001128196]	0.0093478
Gfra2	Rattus norvegicus GDNF family receptor alpha 2 (Gfra2), mRNA [NM_012750]	0.0093861
Dnlz	Rattus norvegicus DNL-type zinc finger (Dnlz), mRNA [NM_001130990]	0.0093925
Loxl3	Rattus norvegicus lysyl oxidase-like 3 (Loxl3), mRNA [NM_001107866]	0.0094085
Col6a1	PREDICTED: Rattus norvegicus collagen, type VI, alpha 1 (Col6a1), mRNA [XM_001079629]	0.009499
Capn6	Rattus norvegicus calpain 6 (Capn6), mRNA [NM_031808]	0.0095022
Vom2r24	Rattus norvegicus vomeronasal 2 receptor, 24 (Vom2r24), mRNA [NM_001099493]	0.0096035
Ppp2r5c	Rattus norvegicus protein phosphatase 2, regulatory subunit B', gamma isoform (Ppp2r5c), mRNA [NM_001191112]	0.0096235
LOC100362376	LRRGT00025 [Source:UniProtKB/TrEMBL;Acc:Q6TXH4] [ENSRNOT00000042531]	0.0096548
Tmem37	Rattus norvegicus transmembrane protein 37 (Tmem37), mRNA [NM_139095]	0.0096768
RT1-DMa	Rattus norvegicus RT1 class II, locus DMa (RT1-DMa), mRNA [NM_198741]	0.0097744
Cirbp	Rattus norvegicus cold inducible RNA binding protein (Cirbp), mRNA [NM_031147]	0.0098168
Atg9a	Rattus norvegicus ATG9 autophagy related 9 homolog A (S. cerevisiae) (Atg9a), mRNA [NM_001014218]	0.0099252
Ywhab	Rattus norvegicus tyrosine 3-monooxygenase/tryptophan 5-monooxygenase activation protein, beta polypeptide (Ywhab), mRNA [NM_019377]	0.0099349
Dusp4	Rattus norvegicus dual specificity phosphatase 4 (Dusp4), mRNA [NM_022199]	0.009944
Tgm1	Rattus norvegicus transglutaminase 1, K polypeptide (Tgm1), mRNA [NM_031659]	0.0099995
RT1-M4	Rattus norvegicus RT1 class Ib, locus M4 (RT1-M4), mRNA [NM_001168343]	0.0101608
LOC688073	PREDICTED: Rattus norvegicus similar to methionine-R-sulfoxide reductase B3 (LOC688073), mRNA [XM_001081046]	0.0102722
Atp5i	Rattus norvegicus ATP synthase, H+ transporting, mitochondrial F0 complex, subunit E (Atp5i), nuclear gene encoding mitochondrial protein, mRNA [NM_080481]	0.0103195
Snhg8	Uncharacterized protein [Source:UniProtKB/TrEMBL;Acc:D4A2X1] [ENSRNOT00000061204]	0.0104464
Satb1	Rattus norvegicus SATB homeobox 1 (Satb1), mRNA [NM_001012129]	0.0106854
Kdelr2	Rattus norvegicus KDEL (Lys-Asp-Glu-Leu) endoplasmic reticulum protein retention receptor 2 (Kdelr2), mRNA [NM_001013122]	0.0107114
Ipo7	Rattus norvegicus importin 7 (Ipo7), mRNA [NM_001107545]	0.0108247
Lyl1	Rattus norvegicus lymphoblastic leukemia derived sequence 1 (Lyl1), mRNA [NM_001007677]	0.0108362
Vasn	Rattus norvegicus vasorin (Vasn), mRNA [NM_001109382]	0.0108478
Ephx3	Rattus norvegicus epoxide hydrolase 3 (Ephx3), mRNA [NM_001108988]	0.0108852
RT1-DMb	Rattus norvegicus RT1 class II, locus DMb (RT1-DMb), mRNA [NM_198740]	0.0109292
LOC688136	PREDICTED: Rattus norvegicus similar to 60S ribosomal protein L37a (LOC688136), mRNA [XM_001081257]	0.0110213
Camk2n1	Rattus norvegicus calcium/calmodulin-dependent protein kinase II inhibitor 1 (Camk2n1), mRNA [NM_173337]	0.0110244
LOC688319	PREDICTED: Rattus norvegicus similar to RAS-related C3 botulinum substrate 3 (LOC688319), mRNA [XM_001081814]	0.0112143
Olfml3	Rattus norvegicus olfactomedin-like 3 (Olfml3), mRNA [NM_001107708]	0.0113407
G6b	Rattus norvegicus G6b protein (G6b), mRNA [NM_001003976]	0.0113844
RGD1565775	LOC361980 protein [Source:UniProtKB/TrEMBL;Acc:Q56A23] [ENSRNOT00000027385]	0.0115155
Phb	Rattus norvegicus prohibitin (Phb), mRNA [NM_031851]	0.0115227
Trex2	Rattus norvegicus three prime repair exonuclease 2 (Trex2), mRNA [NM_001107580]	0.0115636
Gngt2	Rattus norvegicus guanine nucleotide binding protein (G protein), gamma transducing activity polypeptide 2 (Gngt2), mRNA [NM_001135767]	0.0116124
Adam15	Rattus norvegicus a disintegrin and metallopeptidase domain 15 (metargidin) (Adam15), mRNA [NM_020308]	0.0117605
Endou	Rattus norvegicus endonuclease, poly(U)-specific (Endou), mRNA [NM_001191069]	0.011779
Ces1f	Rattus norvegicus carboxylesterase 1F (Ces1f), mRNA [NM_001103359]	0.0118938
Suv420h2	Rattus norvegicus suppressor of variegation 4-20 homolog 2 (Drosophila) (Suv420h2), mRNA [NM_001107475]	0.0119515
Sh3kbp1	Rattus norvegicus SH3-domain kinase binding protein 1 (Sh3kbp1), mRNA [NM_053360]	0.0119893
Rarres2	Rattus norvegicus retinoic acid receptor responder (tazarotene induced) 2 (Rarres2), mRNA [NM_001013427]	0.0120797
Prss27	Rattus norvegicus protease, serine 27 (Prss27), mRNA [NM_182949]	0.0124081
Smox	Rattus norvegicus spermine oxidase (Smox), mRNA [NM_001134854]	0.0127926
Pxdn	PREDICTED: Rattus norvegicus peroxidasin homolog (Drosophila) (Pxdn), partial mRNA [XM_001053103]	0.01281
Ankrd9	Rattus norvegicus ankyrin repeat domain 9 (Ankrd9), mRNA [NM_001012112]	0.0129812
Plekhn1	Rattus norvegicus pleckstrin homology domain containing, family N member 1 (Plekhn1), mRNA [NM_001134523]	0.0130499
Stub1	Rattus norvegicus STIP1 homology and U-Box containing protein 1 (Stub1), mRNA [NM_001025625]	0.0131433
Exosc6	Uncharacterized protein [Source:UniProtKB/TrEMBL;Acc:D3ZW38] [ENSRNOT00000025179]	0.0132291
RT1-Bb	Rattus norvegicus RT1 class II, locus Bb (RT1-Bb), mRNA [NM_001004084]	0.0132306
Krt42	Rattus norvegicus keratin 42 (Krt42), mRNA [NM_001008816]	0.0132968
Fam122b	Rattus norvegicus family with sequence similarity 122B (Fam122b), mRNA [NM_001166586]	0.0134678
Irf7	Rattus norvegicus interferon regulatory factor 7 (Irf7), mRNA [NM_001033691]	0.0134893
Ly96	Rattus norvegicus lymphocyte antigen 96 (Ly96), mRNA [NM_001024279]	0.0135972
Cabp7	Rattus norvegicus calcium binding protein 7 (Cabp7), mRNA [NM_001007730]	0.0137068
Cnp	Rattus norvegicus 2',3'-cyclic nucleotide 3' phosphodiesterase (Cnp), mRNA [NM_012809]	0.0138715
Gmfg	Rattus norvegicus glia maturation factor, gamma (Gmfg), mRNA [NM_181091]	0.0139491
LOC687796	PREDICTED: Rattus norvegicus hypothetical protein LOC687796, transcript variant 2 (LOC687796), mRNA [XM_001078497]	0.0139583
Prrx2	Rattus norvegicus paired related homeobox 2 (Prrx2), mRNA [NM_001105739]	0.0139835
RGD1560789	Uncharacterized protein [Source:UniProtKB/TrEMBL;Acc:D4A577] [ENSRNOT00000028014]	0.0140702
Epn3	Rattus norvegicus epsin 3 (Epn3), mRNA [NM_001024791]	0.0140968
Sidt2	Rattus norvegicus SID1 transmembrane family, member 2 (Sidt2), mRNA [NM_001108142]	0.0143504
Jdp2	Rattus norvegicus Jun dimerization protein 2 (Jdp2), mRNA [NM_053894]	0.0144453
Cept1	Rattus norvegicus choline/ethanolamine phosphotransferase 1 (Cept1), mRNA [NM_001007699]	0.0145195
Magt1	Rattus norvegicus magnesium transporter 1 (Magt1), mRNA [NM_053946]	0.0147709
Col15a1	Col15a1 protein [Source:UniProtKB/TrEMBL;Acc:Q4G024] [ENSRNOT00000017217]	0.0147742
Cbx5	Rattus norvegicus chromobox homolog 5 (HP1 alpha homolog, Drosophila) (Cbx5), mRNA [NM_001106797]	0.0148998
Cxcl14	Rattus norvegicus chemokine (C-X-C motif) ligand 14 (Cxcl14), mRNA [NM_001013137]	0.0149491
Klk13	Rattus norvegicus kallikrein related-peptidase 13 (Klk13), mRNA [NM_001170405]	0.0150939
Irf8	Rattus norvegicus interferon regulatory factor 8 (Irf8), mRNA [NM_001008722]	0.0151803
Kifc3	Rattus norvegicus kinesin family member C3 (Kifc3), mRNA [NM_001103352]	0.0157553
Man1c1	Rattus norvegicus mannosidase, alpha, class 1C, member 1 (Man1c1), mRNA [NM_001108687]	0.0157687
Dexi	Rattus norvegicus dexamethasone-induced transcript (Dexi), mRNA [NM_001109026]	0.0160639
Marchf3	Rattus norvegicus membrane-associated ring finger (C3HC4) 3 (March3), mRNA [NM_001007759]	0.0160785
Fgfr1	Rattus norvegicus Fibroblast growth factor receptor 1 (Fgfr1), mRNA [NM_024146]	0.0161271
Ndufs4	Rattus norvegicus NADH dehydrogenase (ubiquinone) Fe-S protein 4 (Ndufs4), nuclear gene encoding mitochondrial protein, mRNA [NM_001025146]	0.0162512
Add3	Rattus norvegicus adducin 3 (gamma) (Add3), transcript variant 1, mRNA [NM_001164103]	0.0163392
Bcl6	Rattus norvegicus B-cell CLL/lymphoma 6 (Bcl6), mRNA [NM_001107084]	0.0165617
Ccnb2	Rattus norvegicus cyclin B2 (Ccnb2), mRNA [NM_001009470]	0.0166423
Elovl1	Rattus norvegicus elongation of very long chain fatty acids (FEN1/Elo2, SUR4/Elo3, yeast)-like 1 (Elovl1), mRNA [NM_001044275]	0.0167185
Ppp1r14a	Rattus norvegicus protein phosphatase 1, regulatory (inhibitor) subunit 14A (Ppp1r14a), mRNA [NM_130403]	0.0168172
Timp2	Rattus norvegicus TIMP metallopeptidase inhibitor 2 (Timp2), mRNA [NM_021989]	0.0172086
Sdcbp	Rattus norvegicus syndecan binding protein (Sdcbp), mRNA [NM_031986]	0.017475
Twist2	Rattus norvegicus twist homolog 2 (Drosophila) (Twist2), mRNA [NM_021691]	0.0181756
Chmp4bl1	PREDICTED: Rattus norvegicus similar to Charged multivesicular body protein 4b (Chromatin-modifying protein 4b) (CHMP4b) (LOC679886), mRNA [XM_002726346]	0.018483
Vav3	Rattus norvegicus vav 3 guanine nucleotide exchange factor (Vav3), mRNA [NM_001191714]	0.0185545
Tnnt2	Rattus norvegicus troponin T type 2 (cardiac) (Tnnt2), mRNA [NM_012676]	0.0186081
Cdr2l	Similar to paraneoplastic antigen (Predicted)Uncharacterized protein [Source:UniProtKB/TrEMBL;Acc:D4ABP3] [ENSRNOT00000035865]	0.0186927
Pdgfra	Rattus norvegicus platelet derived growth factor receptor, alpha polypeptide (Pdgfra), mRNA [NM_012802]	0.0189323
C1qtnf5	Rattus norvegicus C1q and tumor necrosis factor related protein 5 (C1qtnf5), mRNA [NM_001012123]	0.0189885
RGD1565648	PREDICTED: Rattus norvegicus protein S100-A11-like (LOC100362296), mRNA [XM_002729212]	0.0191691
Nfatc4	Rattus norvegicus nuclear factor of activated T-cells, cytoplasmic, calcineurin-dependent 4 (Nfatc4), mRNA [NM_001107264]	0.0199444
Cat	Rattus norvegicus catalase (Cat), mRNA [NM_012520]	0.0200285
LOC687708	Rattus norvegicus hypothetical protein LOC687708 (LOC687708), mRNA [NM_001101016]	0.0201448
Cyp2j4	Rattus norvegicus cytochrome P450, family 2, subfamily j, polypeptide 4 (Cyp2j4), mRNA [NM_023025]	0.0205442
Tmem9	Rattus norvegicus transmembrane protein 9 (Tmem9), mRNA [NM_001105953]	0.0206125
Myl4	Rattus norvegicus myosin, light chain 4 (Myl4), mRNA [NM_001109495]	0.0206212
Birc3	Rattus norvegicus baculoviral IAP repeat-containing 3 (Birc3), mRNA [NM_023987]	0.0206627
Sf3a2	Rattus norvegicus splicing factor 3a, subunit 2 (Sf3a2), mRNA [NM_001011986]	0.0210643
Rbp1	Rattus norvegicus retinol binding protein 1, cellular (Rbp1), mRNA [NM_012733]	0.0210781
Lrrc61	Rattus norvegicus leucine rich repeat containing 61 (Lrrc61), mRNA [NM_001109231]	0.0211316
RT1-A1	Rattus norvegicus RT1 class Ia, locus A1 (RT1-A1), mRNA [NM_001008827]	0.0214662
Bnip3	Rattus norvegicus BCL2/adenovirus E1B interacting protein 3 (Bnip3), nuclear gene encoding mitochondrial protein, mRNA [NM_053420]	0.0215899
Tob1	Rattus norvegicus transducer of ErbB-2.1 (Tob1), mRNA [NM_133317]	0.0218578
LOC689961	Uncharacterized protein [Source:UniProtKB/TrEMBL;Acc:D3ZSA8] [ENSRNOT00000028681]	0.0219061
Prdm10	Uncharacterized protein [Source:UniProtKB/TrEMBL;Acc:D3ZQ79] [ENSRNOT00000010423]	0.0219305
Hcfc1r1	Rattus norvegicus host cell factor C1 regulator 1 (XPO1-dependent) (Hcfc1r1), transcript variant 1, mRNA [NM_001185047]	0.0221433
Hbb-b1	Rattus norvegicus hemoglobin, beta adult major chain (Hbb-b1), mRNA [NM_198776]	0.0221766
Lrp8	Uncharacterized protein [Source:UniProtKB/TrEMBL;Acc:D3ZE47] [ENSRNOT00000017575]	0.0222625
Nucb1	Rattus norvegicus nucleobindin 1 (Nucb1), mRNA [NM_053463]	0.0223579
Pcif1	Rattus norvegicus PDX1 C-terminal inhibiting factor 1 (Pcif1), mRNA [NM_001108605]	0.0225197
RGD1560581	PREDICTED: Rattus norvegicus similar to glyceraldehyde-3-phosphate dehydrogenase (RGD1560581), miscRNA [XR_009063]	0.0227655
Prph	Rattus norvegicus peripherin (Prph), mRNA [NM_012633]	0.0228393
Fah	Rattus norvegicus fumarylacetoacetate hydrolase (Fah), mRNA [NM_017181]	0.0229281
Dlx3	Rattus norvegicus distal-less homeobox 3 (Dlx3), mRNA [NM_001105832]	0.023033
Fgd3	Rattus norvegicus FYVE, RhoGEF and PH domain containing 3 (Fgd3), mRNA [NM_001108409]	0.0234414
Hck	Rattus norvegicus hemopoietic cell kinase (Hck), mRNA [NM_013185]	0.0234867
Xdh	Rattus norvegicus xanthine dehydrogenase (Xdh), mRNA [NM_017154]	0.0235017
Adh1	Rattus norvegicus alcohol dehydrogenase 1 (class I) (Adh1), mRNA [NM_019286]	0.0235709
Itsn1	Rattus norvegicus intersectin 1 (SH3 domain protein) (Itsn1), transcript variant 2, mRNA [NM_019227]	0.0235821
Padi1	Rattus norvegicus peptidyl arginine deiminase, type I (Padi1), mRNA [NM_019332]	0.0239302
Ush1c	Rattus norvegicus Usher syndrome 1C homolog (human) (Ush1c), mRNA [NM_212521]	0.0239943
Acot7	Rattus norvegicus acyl-CoA thioesterase 7 (Acot7), transcript variant 1, mRNA [NM_001146061]	0.0241943
Tbxas1	Rattus norvegicus thromboxane A synthase 1, platelet (Tbxas1), mRNA [NM_012687]	0.0243127
Sbsn	Rattus norvegicus suprabasin (Sbsn), transcript variant 2, mRNA [NM_001044231]	0.0250084
Bcl2l2	Rattus norvegicus Bcl2-like 2 (Bcl2l2), mRNA [NM_021850]	0.0251531
RGD1565787	Rattus norvegicus similar to RIKEN cDNA 1810065E05 (RGD1565787), mRNA [NM_001107488]	0.0254301
Fam71e1	Uncharacterized protein [Source:UniProtKB/TrEMBL;Acc:D4A176] [ENSRNOT00000043724]	0.0257592
Osbpl7	Rattus norvegicus oxysterol binding protein-like 7 (Osbpl7), mRNA [NM_001107044]	0.0269772
Dnajc3	Rattus norvegicus DnaJ (Hsp40) homolog, subfamily C, member 3 (Dnajc3), mRNA [NM_022232]	0.027176
Calcoco2	PREDICTED: Rattus norvegicus calcium binding and coiled-coil domain 2 (Calcoco2), mRNA [XM_220903]	0.027434
Tcf3	Rattus norvegicus transcription factor 3 (Tcf3), mRNA [NM_001107865]	0.0279144
Rhoj	Rattus norvegicus ras homolog gene family, member J (Rhoj), mRNA [NM_001008320]	0.0280858
Cachd1	Rattus norvegicus cache domain containing 1 (Cachd1), mRNA [NM_001191758]	0.0281306
Pard6g	Rattus norvegicus par-6 partitioning defective 6 homolog gamma (C. elegans) (Pard6g), mRNA [NM_001100973]	0.0281733
Ace2	Rattus norvegicus angiotensin I converting enzyme (peptidyl-dipeptidase A) 2 (Ace2), mRNA [NM_001012006]	0.0283493
Serpinh1	Rattus norvegicus serine (or cysteine) peptidase inhibitor, clade H, member 1 (Serpinh1), mRNA [NM_017173]	0.0284048
LOC691561	PREDICTED: Rattus norvegicus hypothetical protein LOC691561 (LOC691561), mRNA [XM_001078835]	0.0285215
Mmgt1	Rattus norvegicus membrane magnesium transporter 1 (Mmgt1), mRNA [NM_001106970]	0.0285689
Il1a	Rattus norvegicus interleukin 1 alpha (Il1a), mRNA [NM_017019]	0.0287712
Copz2	Rattus norvegicus coatomer protein complex, subunit zeta 2 (Copz2), mRNA [NM_001108294]	0.0305736
Ncf4	Rattus norvegicus neutrophil cytosolic factor 4 (Ncf4), mRNA [NM_001127304]	0.030927
Glo1	Rattus norvegicus glyoxalase 1 (Glo1), mRNA [NM_207594]	0.0309478
Chchd10	Rattus norvegicus coiled-coil-helix-coiled-coil-helix domain containing 10 (Chchd10), mRNA [NM_001007008]	0.0315457
Cd47	Rattus norvegicus Cd47 molecule (Cd47), mRNA [NM_019195]	0.0317929
Trappc9	Rattus norvegicus trafficking protein particle complex 9 (Trappc9), mRNA [NM_001034156]	0.0318722
Ctnnbip1	Rattus norvegicus catenin, beta-interacting protein 1 (Ctnnbip1), mRNA [NM_001173388]	0.0323525
B4galt5	Rattus norvegicus UDP-Gal:betaGlcNAc beta 1,4-galactosyltransferase, polypeptide 5 (B4galt5), mRNA [NM_001108608]	0.0323716
Fchsd2	Rattus norvegicus FCH and double SH3 domains 2 (Fchsd2), mRNA [NM_001107539]	0.0326739
Tprg1	Rattus norvegicus tumor protein p63 regulated 1 (Tprg1), mRNA [NM_001108320]	0.0327612
Sptbn4	Sptbn4 protein [Source:UniProtKB/TrEMBL;Acc:Q5BJU8] [ENSRNOT00000028393]	0.0332191
Msx1	Rattus norvegicus msh homeobox 1 (Msx1), mRNA [NM_031059]	0.0332392
Zc3h8	Rattus norvegicus zinc finger CCCH type containing 8 (Zc3h8), mRNA [NM_001012090]	0.0333094
Adamts1	Rattus norvegicus ADAM metallopeptidase with thrombospondin type 1 motif, 1 (Adamts1), mRNA [NM_024400]	0.0348693
Megf8	Multiple epidermal growth factor-like domains protein 8 [Source:UniProtKB/Swiss-Prot;Acc:Q9QYP0] [ENSRNOT00000027831]	0.035365
Ppp1cb	Rattus norvegicus protein phosphatase 1, catalytic subunit, beta isoform (Ppp1cb), mRNA [NM_013065]	0.0359064
Pdha1	Rattus norvegicus pyruvate dehydrogenase (lipoamide) alpha 1 (Pdha1), nuclear gene encoding mitochondrial protein, mRNA [NM_001004072]	0.0359567
Flnb	Rattus norvegicus filamin, beta (Flnb), mRNA [NM_001107288]	0.0359626
Hnrnpa1	Rattus norvegicus heterogeneous nuclear ribonucleoprotein A1 (Hnrnpa1), mRNA [NM_017248]	0.0361036
LOC689740	PREDICTED: Rattus norvegicus similar to spermatogenesis associated glutamate (E)-rich protein 4d (LOC689740), mRNA [XM_001071835]	0.0364561
Fkbp10	Rattus norvegicus FK506 binding protein 10 (Fkbp10), mRNA [NM_001014120]	0.0364596
Tubb2b	Rattus norvegicus tubulin, beta 2b (Tubb2b), mRNA [NM_001013886]	0.0366208
LOC685544	Rattus norvegicus hypothetical protein LOC685544 (LOC685544), mRNA [NM_001109474]	0.0380191
tGap1	Rattus norvegicus GTPase activating protein testicular GAP1 (tGap1), mRNA [NM_001007635]	0.0380425
Lemd3	Rattus norvegicus LEM domain containing 3 (Lemd3), mRNA [NM_001191000]	0.0381885
Abcc5	Rattus norvegicus ATP-binding cassette, subfamily C (CFTR/MRP), member 5 (Abcc5), mRNA [NM_053924]	0.0381929
Wdr45l	Rattus norvegicus Wdr45 like (Wdr45l), mRNA [NM_001039587]	0.038712
Snx29	Rattus norvegicus sorting nexin 29 (Snx29), mRNA [NM_001109526]	0.0395362
Napsa	Rattus norvegicus napsin A aspartic peptidase (Napsa), mRNA [NM_031670]	0.0405233
Rtn1	Rattus norvegicus reticulon 1 (Rtn1), mRNA [NM_053865]	0.0408005
Grinl1a	Rattus norvegicus glutamate receptor, ionotropic, N-methyl D-aspartate-like 1A (Grinl1a), mRNA [NM_183402]	0.0408468
Nxph3	Neurexophilin-3 [Source:UniProtKB/Swiss-Prot;Acc:Q9Z2N5] [ENSRNOT00000007133]	0.0409326
LOC688421	PREDICTED: Rattus norvegicus similar to Spetex-2C protein (LOC688421), mRNA [XM_001066867]	0.040934
Nelf	Rattus norvegicus nasal embryonic LHRH factor (Nelf), mRNA [NM_057190]	0.0411913
Col5a1	Rattus norvegicus collagen, type V, alpha 1 (Col5a1), mRNA [NM_134452]	0.041323
Col8a1	Rattus norvegicus collagen, type VIII, alpha 1 (Col8a1), mRNA [NM_001107100]	0.0413855
Leprel2	Rattus norvegicus leprecan-like 2 (Leprel2), mRNA [NM_001106620]	0.0415634
Fes	Rattus norvegicus feline sarcoma oncogene (Fes), mRNA [NM_001108488]	0.0424923
Mknk2	Rattus norvegicus MAP kinase-interacting serine/threonine kinase 2 (Mknk2), mRNA [NM_001011985]	0.0429077
Lrp6	Rattus norvegicus low density lipoprotein receptor-related protein 6 (Lrp6), mRNA [NM_001107892]	0.0429221
RGD1560997	PREDICTED: Rattus norvegicus similar to ribosomal protein S27a (RGD1560997), mRNA [XM_001053937]	0.0432032
Inpp5f	Rattus norvegicus inositol polyphosphate-5-phosphatase F (Inpp5f), mRNA [NM_001107554]	0.0438966
Pcdhga7	Rattus norvegicus protocadherin gamma subfamily A, 7 (Pcdhga7), mRNA [NM_001014773]	0.0439873
Prom1	Rattus norvegicus prominin 1 (Prom1), transcript variant 1, mRNA [NM_021751]	0.044947
LOC685079	RCG32134, isoform CRA_aUncharacterized protein [Source:UniProtKB/TrEMBL;Acc:D3ZY25] [ENSRNOT00000030054]	0.0455936
LOC683720	PREDICTED: Rattus norvegicus similar to keratin 6L (LOC683720), mRNA [XM_002726981]	0.0456712
RGD1560069	Uncharacterized protein [Source:UniProtKB/TrEMBL;Acc:D4A7W3] [ENSRNOT00000057891]	0.0472682
Ptpn18	Rattus norvegicus protein tyrosine phosphatase, non-receptor type 18 (Ptpn18), mRNA [NM_001013111]	0.0474219
Cltb	Rattus norvegicus clathrin, light chain (Lcb) (Cltb), mRNA [NM_053835]	0.047613
Thoc5	Rattus norvegicus THO complex 5 (Thoc5), mRNA [NM_001012153]	0.0481901
Emp3	Rattus norvegicus epithelial membrane protein 3 (Emp3), mRNA [NM_030847]	0.04848
Ndufs5	Rattus norvegicus NADH dehydrogenase (ubiquinone) Fe-S protein 5 (Ndufs5), nuclear gene encoding mitochondrial protein, mRNA [NM_001030052]	0.0486684
Sf3a3	Rattus norvegicus splicing factor 3a, subunit 3 (Sf3a3), mRNA [NM_001025698]	0.0487239
Cacng2	Rattus norvegicus calcium channel, voltage-dependent, gamma subunit 2 (Cacng2), mRNA [NM_053351]	0.0497098
Shank3	Rattus norvegicus SH3 and multiple ankyrin repeat domains 3 (Shank3), mRNA [NM_021676]	0.0498168
Table S1 A total of 1555 differentially expressed genes were identified in the golden hamster model of OSCC tumorigenesis using mRNA microarray with a fold change of at least 1.5-fold.
