# Supplementary material for: Identification of RNA-splicing factor Lsm12 as a novel tumor-associated gene and a potent biomarker in Oral Squamous Cell Carcinoma (OSCC)
Source: J Exp Clin Cancer Res. 2022 Apr 21;41:150. doi: 10.1186/s13046-022-02355-9 (PMC9027881; doi:10.1186/s13046-022-02355-9)
Supplement: Supplementary file 3 — Additional file 3: Table S2. Upregulated genes in the animal model of OSCC tumorigenesis. [file 13046_2022_2355_MOESM3_ESM.xlsx]

## Sheet: Sheet1
Table S2 Upregulated genes in the animal model of OSCC tumorigenesis
GeneSymbol	modelnumber
Abi1	41
Ankrd17	41
Ano1	41
Cd44	41
Cerk	41
Ckap4	41
Cmklr1	41
Cpsf2	41
Itgb1	41
Mapk6	41
Mmd	41
Msh2	41
Plau	41
Prc1	41
Sbno1	41
Serpine1	41
Shroom2	41
Slc25a13	41
Slc35f1	41
Tcerg1	41
Thoc2	41
Tle3	41
Col7a1	44
Errfi1	44
Foxm1	44
Hist1h4b	44
Hyou1	44
Igfbp3	44
Kif23	44
Luzp1	44
Slc2a1	44
Ahcyl2	68
Col4a2	68
Ext1	68
Hif1a	68
Lsm12	68
Msn	68
Etv5	71
Inhbb	71
Table S2 Profile #41, #44, #68, #71 showed upregulated trends in the process of OSCC tumorigenesis and from these four profiles we chose 39 genes upregulated by at least 1.5-fold.
