# Supplementary material for: Identification of RNA-splicing factor Lsm12 as a novel tumor-associated gene and a potent biomarker in Oral Squamous Cell Carcinoma (OSCC)
Source: J Exp Clin Cancer Res. 2022 Apr 21;41:150. doi: 10.1186/s13046-022-02355-9 (PMC9027881; doi:10.1186/s13046-022-02355-9)
Supplement: Supplementary file 4 — Additional file 4: Table S3. Differentially expressed genes induced by Lsm12 knockdown. [file 13046_2022_2355_MOESM4_ESM.xls]

## Sheet: Sheet 1
Table S3 Differentially expressed genes induced by Lsm12 knockdown
GeneName	GeneType	GeneDescription	log2FoldChange	pvalue
FDCSP	protein_coding	follicular_dendritic_cell_secreted_protein	5.7452	3.94e-27
DHRS2	protein_coding	dehydrogenase/reductase_(SDR_family)_member_2	-3.23751	5.97e-12
IGFBP2	protein_coding	insulin_like_growth_factor_binding_protein_2	-3.08906	2.52e-11
AC079466.1	lincRNA	NA	3.39906	8.45e-10
PLPP4	protein_coding	phospholipid_phosphatase_4	3.22447	4.32e-09
LSM12	protein_coding	LSM12_homolog	-2.6791	4.67e-09
KCCAT211	lincRNA	renal_clear_cell_carcinoma-associated_transcript_211	3.02566	3.77e-08
COL3A1	protein_coding	collagen_type_III_alpha_1	2.4566	4.2e-08
TNFAIP6	protein_coding	TNF_alpha_induced_protein_6	3.00578	4.71e-08
CPA4	protein_coding	carboxypeptidase_A4	2.46715	5.24e-08
IL6	protein_coding	interleukin_6	2.89744	6.29e-08
TNIP3	protein_coding	TNFAIP3_interacting_protein_3	5.22981	7.22e-08
TCERG1L	protein_coding	transcription_elongation_regulator_1_like	-2.56883	8.25e-08
VGF	protein_coding	VGF_nerve_growth_factor_inducible	-4.50558	1.52e-07
HES7	protein_coding	hes_family_bHLH_transcription_factor_7	-2.99028	1.96e-07
PTPRZ1	protein_coding	protein_tyrosine_phosphatase_receptor-type_Z_polypeptide_1	-2.22638	7.32e-07
FP236383.10	miRNA	NA	-2.11831	1.74e-06
RPLP0P2	transcribed_processed_pseudogene	ribosomal_protein_large_P0_pseudogene_2	-2.18954	1.98e-06
TET1	protein_coding	tet_methylcytosine_dioxygenase_1	2.57449	2.88e-06
PALM	protein_coding	paralemmin	-2.11013	3.69e-06
FP236383.9	miRNA	NA	-2.80336	3.85e-06
RP11-32B5.8	lincRNA	NA	4.72633	5.25e-06
ANKRD1	protein_coding	ankyrin_repeat_domain_1_(cardiac_muscle)	2.81183	5.26e-06
CCND2	protein_coding	cyclin_D2	-1.96983	6.39e-06
CYP7B1	protein_coding	cytochrome_P450_family_7_subfamily_B_member_1	7.49814	8.28e-06
NOTCH3	protein_coding	notch_3	-2.00113	8.49e-06
RP1-140K8.5	lincRNA	NA	3.16443	8.67e-06
LINC00704	lincRNA	long_intergenic_non-protein_coding_RNA_704	2.74587	9.47e-06
SCG5	protein_coding	secretogranin_V	1.95217	1.1e-05
NRCAM	protein_coding	neuronal_cell_adhesion_molecule	-2.00273	1.14e-05
CXCL8	protein_coding	chemokine_(C-X-C_motif)_ligand_8	1.93404	1.34e-05
ABCA6	protein_coding	ATP_binding_cassette_subfamily_A_member_6	2.16922	1.48e-05
RTN4RL1	protein_coding	reticulon_4_receptor-like_1	-2.27101	1.48e-05
NNMT	protein_coding	nicotinamide_N-methyltransferase	1.86574	1.55e-05
CXCL10	protein_coding	chemokine_(C-X-C_motif)_ligand_10	1.89652	1.62e-05
LGALS7	protein_coding	lectin_galactoside-binding_soluble_7	-1.89896	1.64e-05
ANXA10	protein_coding	annexin_A10	1.90242	1.98e-05
FAM65B	protein_coding	family_with_sequence_similarity_65_member_B	-2.71333	2.59e-05
RP5-884M6.1	lincRNA	NA	1.96136	2.87e-05
LRRC17	protein_coding	leucine_rich_repeat_containing_17	2.87685	3.04e-05
INHBB	protein_coding	inhibin_beta_B	-1.99845	3.33e-05
RP11-890B15.2	lincRNA	NA	2.06977	3.43e-05
CXCL11	protein_coding	chemokine_(C-X-C_motif)_ligand_11	1.76025	3.65e-05
NEURL1	protein_coding	neuralized_E3_ubiquitin_protein_ligase_1	-1.87163	3.74e-05
POU3F1	protein_coding	POU_class_3_homeobox_1	-3.19704	4.27e-05
ALPL	protein_coding	alkaline_phosphatase_liver/bone/kidney	-3.19704	4.27e-05
DIO2	protein_coding	deiodinase_iodothyronine_type_II	7.22418	4.78e-05
VSTM4	protein_coding	V-set_and_transmembrane_domain_containing_4	7.22418	4.78e-05
AMN	protein_coding	amnion_associated_transmembrane_protein	-1.83445	5.4e-05
EPB41L4B	protein_coding	erythrocyte_membrane_protein_band_4.1_like_4B	-1.7613	5.5e-05
ISLR2	protein_coding	immunoglobulin_superfamily_containing_leucine-rich_repeat_2	-2.1872	5.68e-05
ACTBL2	protein_coding	actin_beta-like_2	2.32963	5.74e-05
SERPINA6	protein_coding	serpin_peptidase_inhibitor_clade_A_(alpha-1_antiproteinase_antitrypsin)_member_6	3.71121	5.75e-05
TRIB3	protein_coding	tribbles_pseudokinase_3	-1.70024	5.76e-05
ZSCAN31	protein_coding	zinc_finger_and_SCAN_domain_containing_31	1.83656	5.8e-05
STC1	protein_coding	stanniocalcin_1	2.68886	5.82e-05
VIM	protein_coding	vimentin	1.69401	6.25e-05
CXCL14	protein_coding	chemokine_(C-X-C_motif)_ligand_14	-1.81479	6.31e-05
ARC	protein_coding	activity-regulated_cytoskeleton-associated_protein	-2.66306	6.6e-05
VWA5A	protein_coding	von_Willebrand_factor_A_domain_containing_5A	2.10995	6.64e-05
PDZK1IP1	protein_coding	PDZK1_interacting_protein_1	2.1629	6.76e-05
SCN9A	protein_coding	sodium_channel_voltage_gated_type_IX_alpha_subunit	-2.40014	6.83e-05
COL1A2	protein_coding	collagen_type_I_alpha_2	1.77538	6.93e-05
CPNE7	protein_coding	copine_VII	-1.74165	7.31e-05
GPR132	protein_coding	G_protein-coupled_receptor_132	-1.96301	7.85e-05
PRMT8	protein_coding	protein_arginine_methyltransferase_8	-1.83765	7.94e-05
IRF4	protein_coding	interferon_regulatory_factor_4	-1.81595	7.99e-05
FSTL1	protein_coding	follistatin_like_1	1.66991	8.09e-05
FBN1	protein_coding	fibrillin_1	1.66849	8.55e-05
AMTN	protein_coding	amelotin	1.69108	8.61e-05
CTC-573N18.1	lincRNA	NA	-2.92347	9.22e-05
SERPINA1	protein_coding	serpin_peptidase_inhibitor_clade_A_(alpha-1_antiproteinase_antitrypsin)_member_1	1.95999	9.24e-05
SLC2A10	protein_coding	solute_carrier_family_2_(facilitated_glucose_transporter)_member_10	1.7961	0.000102182
RP11-624M8.1	antisense	NA	3.02353	0.000102431
OCLN	protein_coding	occludin	-2.25958	0.000105987
MIR3687-1	miRNA	microRNA_3687-1	-4.36138	0.000109596
DOC2B	protein_coding	double_C2-like_domains_beta	-1.79072	0.00011006
MMP3	protein_coding	matrix_metallopeptidase_3	1.9391	0.000110982
AC005863.1	lincRNA	NA	3.60859	0.000116677
PSG4	protein_coding	pregnancy_specific_beta-1-glycoprotein_4	-1.93038	0.000119142
SRGN	protein_coding	serglycin	1.68572	0.000120115
MMP13	protein_coding	matrix_metallopeptidase_13	1.61325	0.000130475
DPYSL3	protein_coding	dihydropyrimidinase_like_3	1.62943	0.000134462
IL13RA2	protein_coding	interleukin_13_receptor_subunit_alpha_2	1.66707	0.000136181
FLNC	protein_coding	filamin_C	-1.66406	0.000136991
NOS1	protein_coding	nitric_oxide_synthase_1	-1.88798	0.000147206
PTN	protein_coding	pleiotrophin	2.1588	0.000156638
ARNT2	protein_coding	aryl_hydrocarbon_receptor_nuclear_translocator_2	2.24275	0.000159888
ADGRE1	protein_coding	adhesion_G_protein-coupled_receptor_E1	2.79006	0.000159961
CXCL6	protein_coding	chemokine_(C-X-C_motif)_ligand_6	4.16727	0.000164371
BCAM	protein_coding	basal_cell_adhesion_molecule_(Lutheran_blood_group)	-1.5953	0.000166766
CNGB1	protein_coding	cyclic_nucleotide_gated_channel_beta_1	1.6796	0.000179346
MEIS3	protein_coding	Meis_homeobox_3	-2.02418	0.000183518
SYBU	protein_coding	syntabulin	-1.60391	0.000189948
MYH15	protein_coding	myosin_heavy_chain_15	2.09388	0.000206725
CTD-2003C8.2	lincRNA	NA	1.80383	0.000208612
TMPO-AS1	antisense	TMPO_antisense_RNA_1	1.82363	0.000210057
HRK	protein_coding	harakiri_BCL2_interacting_protein	-1.99069	0.000212723
HES6	protein_coding	hes_family_bHLH_transcription_factor_6	-1.91367	0.000214792
FGF1	protein_coding	fibroblast_growth_factor_1_(acidic)	3.15418	0.000214972
TMEM238	protein_coding	transmembrane_protein_238	-2.27788	0.000232646
LRRC7	protein_coding	leucine_rich_repeat_containing_7	1.68979	0.000234702
ERVW-1	protein_coding	endogenous_retrovirus_group_W_member_1	-3.57048	0.000240916
MERTK	protein_coding	MER_proto-oncogene_tyrosine_kinase	-2.14621	0.000242489
ENDOD1	protein_coding	endonuclease_domain_containing_1	-1.57118	0.00024417
SLC13A5	protein_coding	solute_carrier_family_13_(sodium-dependent_citrate_transporter)_member_5	1.74975	0.000253922
TGM1	protein_coding	transglutaminase_1	-1.56488	0.000267991
LINC00525	antisense	long_intergenic_non-protein_coding_RNA_525	1.97476	0.000276316
EYA1	protein_coding	EYA_transcriptional_coactivator_and_phosphatase_1	2.71017	0.000280171
ZNF611	protein_coding	zinc_finger_protein_611	-2.75899	0.000280171
MAB21L1	protein_coding	mab-21-like_1_(C._elegans)	2.16891	0.000281038
KRT16P6	transcribed_unprocessed_pseudogene	keratin_16_pseudogene_6	-1.52411	0.000287503
AC002480.3	antisense	NA	3.10378	0.000299755
GRIN2D	protein_coding	glutamate_receptor_ionotropic_N-methyl_D-aspartate_2D	-1.73254	0.000314447
CTD-3199J23.6	transcribed_processed_pseudogene	NA	-6.9528	0.000315208
PEG10	protein_coding	paternally_expressed_10	-1.71858	0.000324715
NPR3	protein_coding	natriuretic_peptide_receptor_3	-1.94835	0.000326079
NIPAL4	protein_coding	NIPA-like_domain_containing_4	-1.59852	0.000343364
ABCC6P1	transcribed_unprocessed_pseudogene	ATP_binding_cassette_subfamily_C_member_6_pseudogene_1_(functional)	4.0238	0.000376589
NOXA1	protein_coding	NADPH_oxidase_activator_1	-1.63825	0.000381622
SEMA5A	protein_coding	sema_domain_seven_thrombospondin_repeats_(type_1_and_type_1-like)_transmembrane_domain_(TM)_and_short_cytoplasmic_domain_(semaphorin)_5A	1.6232	0.00038432
GRIN3B	protein_coding	glutamate_receptor_ionotropic_N-methyl-D-aspartate_3B	-2.05942	0.00038765
PRPH	protein_coding	peripherin	-3.07332	0.000419448
COL8A1	protein_coding	collagen_type_VIII_alpha_1	1.86835	0.000433815
SLC2A12	protein_coding	solute_carrier_family_2_(facilitated_glucose_transporter)_member_12	1.58038	0.000435467
CLDN11	protein_coding	claudin_11	1.67541	0.000437125
CEP112	protein_coding	centrosomal_protein_112kDa	1.94577	0.000453206
PCDHAC2	protein_coding	protocadherin_alpha_subfamily_C_2	-2.83586	0.000466301
FAM89A	protein_coding	family_with_sequence_similarity_89_member_A	-1.70017	0.000480016
NFATC4	protein_coding	nuclear_factor_of_activated_T-cells_cytoplasmic_calcineurin-dependent_4	-2.66913	0.000495363
MYO16-AS1	antisense	MYO16_antisense_RNA_1	-1.82156	0.000499587
KRT13	protein_coding	keratin_13_type_I	-1.46445	0.000516734
ENKUR	protein_coding	enkurin_TRPC_channel_interacting_protein	1.81666	0.000523224
KRT1	protein_coding	keratin_1_type_II	-1.79359	0.000657824
IGFL1	protein_coding	IGF_like_family_member_1	-2.40897	0.000668181
IL4I1	protein_coding	interleukin_4_induced_1	2.45288	0.0006696
CHRNA5	protein_coding	cholinergic_receptor_nicotinic_alpha_5	2.45288	0.0006696
E2F8	protein_coding	E2F_transcription_factor_8	1.63262	0.000675128
TC2N	protein_coding	tandem_C2_domains_nuclear	-1.84759	0.000676858
CTAGE5	protein_coding	CTAGE_family_member_5	-1.84759	0.000676858
MACROD2	protein_coding	MACRO_domain_containing_2	1.97363	0.000684293
GREM1	protein_coding	gremlin_1_DAN_family_BMP_antagonist	1.50521	0.000691556
KRT81	protein_coding	keratin_81_type_II	-1.53795	0.000718509
FAM83C	protein_coding	family_with_sequence_similarity_83_member_C	-1.57908	0.000735497
NPNT	protein_coding	nephronectin	-1.55004	0.000779218
MYEF2	protein_coding	myelin_expression_factor_2	2.12049	0.000785983
RLTPR	protein_coding	RGD_motif_leucine_rich_repeats_tropomodulin_domain_and_proline-rich_containing	-1.7509	0.000786226
JAKMIP3	protein_coding	Janus_kinase_and_microtubule_interacting_protein_3	1.85591	0.000803446
LAMA4	protein_coding	laminin_subunit_alpha_4	1.65854	0.000854263
ZNF549	protein_coding	zinc_finger_protein_549	-2.36847	0.000860935
PGLYRP3	protein_coding	peptidoglycan_recognition_protein_3	-2.72942	0.000872039
HLA-DPA1	protein_coding	major_histocompatibility_complex_class_II_DP_alpha_1	1.64086	0.000877437
CCL26	protein_coding	chemokine_(C-C_motif)_ligand_26	1.66216	0.000881171
PCDH10	protein_coding	protocadherin_10	1.56124	0.000916592
CYP4F3	protein_coding	cytochrome_P450_family_4_subfamily_F_member_3	-1.98448	0.000931706
ADAMTS14	protein_coding	ADAM_metallopeptidase_with_thrombospondin_type_1_motif_14	-1.6769	0.000947829
TMEM200A	protein_coding	transmembrane_protein_200A	1.61403	0.000976544
THBS1	protein_coding	thrombospondin_1	1.3733	0.00101221
RBCK1	protein_coding	RanBP-type_and_C3HC4-type_zinc_finger_containing_1	-1.37662	0.00101929
LINC01615	lincRNA	long_intergenic_non-protein_coding_RNA_1615	1.54615	0.00103292
FAM66B	lincRNA	family_with_sequence_similarity_66_member_B	1.85515	0.00104984
SOWAHD	protein_coding	sosondowah_ankyrin_repeat_domain_family_member_D	3.17801	0.00108459
LAMC3	protein_coding	laminin_subunit_gamma_3	-1.55105	0.00110145
C1orf186	protein_coding	chromosome_1_open_reading_frame_186	1.53047	0.00110756
ADAM8	protein_coding	ADAM_metallopeptidase_domain_8	-1.3949	0.00112158
BMP7	protein_coding	bone_morphogenetic_protein_7	-1.42593	0.00112214
SEMA3B	protein_coding	sema_domain_immunoglobulin_domain_(Ig)_short_basic_domain_secreted_(semaphorin)_3B	-1.5743	0.00112504
ZNF813	protein_coding	zinc_finger_protein_813	-2.08729	0.00114297
KIAA1462	protein_coding	KIAA1462	1.43405	0.00114836
GXYLT2	protein_coding	glucoside_xylosyltransferase_2	1.59252	0.00115233
KLHDC7B	protein_coding	kelch_domain_containing_7B	-1.44522	0.00115836
RP11-336A10.5	lincRNA	NA	1.89719	0.00116955
PLA2G4F	protein_coding	phospholipase_A2_group_IVF	-1.82112	0.00117135
APOE	protein_coding	apolipoprotein_E	-1.45123	0.00117647
LUM	protein_coding	lumican	1.40835	0.00122333
MAP1B	protein_coding	microtubule_associated_protein_1B	-1.43532	0.0012377
KCNJ2	protein_coding	potassium_channel_inwardly_rectifying_subfamily_J_member_2	1.8499	0.00131516
TEPP	protein_coding	testis_prostate_and_placenta_expressed	1.95126	0.00131742
NUP210	protein_coding	nucleoporin_210kDa	-2.21957	0.00135615
RP11-150O12.6	sense_intronic	NA	2.16328	0.00135615
ICAM5	protein_coding	intercellular_adhesion_molecule_5	-1.4179	0.00142324
VLDLR	protein_coding	very_low_density_lipoprotein_receptor	-2.28388	0.0014361
CXCL9	protein_coding	chemokine_(C-X-C_motif)_ligand_9	6.56684	0.00143701
ARL14EPL	protein_coding	ADP_ribosylation_factor_like_GTPase_14_effector_protein_like	6.56684	0.00143701
C1QTNF2	protein_coding	C1q_and_tumor_necrosis_factor_related_protein_2	6.56684	0.00143701
RP4-665J23.1	lincRNA	NA	1.89447	0.00149604
CDKN2C	protein_coding	cyclin-dependent_kinase_inhibitor_2C_(p18_inhibits_CDK4)	1.42787	0.0015773
S100A9	protein_coding	S100_calcium_binding_protein_A9	1.3775	0.00158118
PTCHD4	protein_coding	patched_domain_containing_4	3.10449	0.00159793
LINC01444	lincRNA	long_intergenic_non-protein_coding_RNA_1444	3.10449	0.00159793
FPR1	protein_coding	formyl_peptide_receptor_1	2.06953	0.00160897
TBXA2R	protein_coding	thromboxane_A2_receptor	2.75765	0.00166513
P2RY6	protein_coding	pyrimidinergic_receptor_P2Y_G-protein_coupled_6	1.33988	0.0016799
C1S	protein_coding	complement_component_1_s_subcomponent	1.31392	0.00169272
CXCL1	protein_coding	chemokine_(C-X-C_motif)_ligand_1_(melanoma_growth_stimulating_activity_alpha)	1.40518	0.00174612
COX6B2	protein_coding	cytochrome_c_oxidase_subunit_VIb_polypeptide_2_(testis)	-1.43896	0.00175032
NGFR	protein_coding	nerve_growth_factor_receptor	-1.33405	0.00176953
CRTAC1	protein_coding	cartilage_acidic_protein_1	1.46976	0.00177001
GRB14	protein_coding	growth_factor_receptor_bound_protein_14	-1.71363	0.00179265
TXNIP	protein_coding	thioredoxin_interacting_protein	-1.30249	0.00183761
RP11-275N1.1	lincRNA	NA	2.19294	0.00185899
RP5-1063M23.1	lincRNA	NA	-2.23966	0.00185899
LGALS9B	protein_coding	lectin_galactoside-binding_soluble_9B	-1.49735	0.0019352
RP11-10A14.5	lincRNA	NA	2.27847	0.00199893
GLIS3	protein_coding	GLIS_family_zinc_finger_3	2.27847	0.00199893
PAK3	protein_coding	p21_protein_(Cdc42/Rac)-activated_kinase_3	2.27847	0.00199893
AP000695.6	antisense	NA	1.38954	0.00205217
ARRDC4	protein_coding	arrestin_domain_containing_4	-1.32193	0.00205479
AXIN2	protein_coding	axin_2	3.68533	0.00213372
RP11-715J22.3	antisense	NA	3.68533	0.00213372
PCSK9	protein_coding	proprotein_convertase_subtilisin/kexin_type_9	-1.34703	0.00214644
SORT1	protein_coding	sortilin_1	-1.36819	0.00216592
ELOVL7	protein_coding	ELOVL_fatty_acid_elongase_7	-1.51453	0.00218147
CTD-2619J13.13	lincRNA	NA	-2.61451	0.00227587
C8G	protein_coding	complement_component_8_gamma_polypeptide	2.54021	0.00227587
SCG2	protein_coding	secretogranin_II	2.48162	0.00227587
ADAMTS12	protein_coding	ADAM_metallopeptidase_with_thrombospondin_type_1_motif_12	1.28658	0.00228763
ALPPL2	protein_coding	alkaline_phosphatase_placental_like_2	-1.33444	0.00235589
LRRC8B	protein_coding	leucine-rich_repeat_containing_8_family_member_B	-1.32132	0.00236285
SLC9A7P1	transcribed_processed_pseudogene	solute_carrier_family_9_subfamily_A_(NHE7_cation_proton_antiporter_7)_member_7_pseudogene_1	3.02702	0.00236482
CTD-2017D11.2	TEC	NA	3.02702	0.00236482
MYPN	protein_coding	myopalladin	2.69093	0.00237037
DYNC1I1	protein_coding	dynein_cytoplasmic_1_intermediate_chain_1	2.69093	0.00237037
CFI	protein_coding	complement_factor_I	1.86036	0.00238425
VIT	protein_coding	vitrin	6.44269	0.00243493
ODAM	protein_coding	odontogenic_ameloblast_asssociated	6.44269	0.00243493
RP11-876N24.3	TEC	NA	6.44269	0.00243493
CLDN7	protein_coding	claudin_7	-1.29844	0.00246488
NAT8L	protein_coding	N-acetyltransferase_8-like_(GCN5-related_putative)	-1.59129	0.00249964
SERPINB2	protein_coding	serpin_peptidase_inhibitor_clade_B_(ovalbumin)_member_2	-1.59129	0.00249964
GFPT1	protein_coding	glutamine--fructose-6-phosphate_transaminase_1	-1.2616	0.00253507
OVOL2	protein_coding	ovo-like_zinc_finger_2	-1.64691	0.00256538
SERPINB4	protein_coding	serpin_peptidase_inhibitor_clade_B_(ovalbumin)_member_4	1.50202	0.00260544
FAM111B	protein_coding	family_with_sequence_similarity_111_member_B	1.2915	0.00264365
HSD17B8	protein_coding	hydroxysteroid_(17-beta)_dehydrogenase_8	-1.372	0.00269345
RNF125	protein_coding	ring_finger_protein_125_E3_ubiquitin_protein_ligase	-1.45242	0.00269624
KREMEN2	protein_coding	kringle_containing_transmembrane_protein_2	-1.2993	0.00270492
C8orf4	protein_coding	chromosome_8_open_reading_frame_4	1.50161	0.00274835
KIAA1755	protein_coding	KIAA1755	1.70039	0.00277684
C2orf81	protein_coding	chromosome_2_open_reading_frame_81	-1.55972	0.0027788
FAM46A	protein_coding	family_with_sequence_similarity_46_member_A	1.25357	0.00283025
OXCT2	protein_coding	3-oxoacid_CoA-transferase_2	-2.36015	0.00288962
KCNMA1	protein_coding	potassium_channel_calcium_activated_large_conductance_subfamily_M_alpha_member_1	-1.27568	0.00293902
LGALS9C	protein_coding	lectin_galactoside-binding_soluble_9C	-1.34405	0.00303794
GNG11	protein_coding	guanine_nucleotide_binding_protein_(G_protein)_gamma_11	1.42392	0.00303908
DHFR	protein_coding	dihydrofolate_reductase	1.26726	0.00307743
RP11-426C22.6	lincRNA	NA	-2.14691	0.00312822
MAMDC2	protein_coding	MAM_domain_containing_2	1.39629	0.00312939
LA16c-380H5.3	protein_coding	NA	-1.54137	0.00313105
BEND3P1	transcribed_processed_pseudogene	BEN_domain_containing_3_pseudogene_1	2.42055	0.00314942
SYT2	protein_coding	synaptotagmin_2	-2.55343	0.00314942
RP11-111M22.3	lincRNA	NA	1.77694	0.00319623
SLC29A4	protein_coding	solute_carrier_family_29_(equilibrative_nucleoside_transporter)_member_4	-1.37084	0.00319628
SYNE3	protein_coding	spectrin_repeat_containing_nuclear_envelope_family_member_3	-1.29189	0.00320813
VEPH1	protein_coding	ventricular_zone_expressed_PH_domain_containing_1	1.95743	0.00321704
PLAT	protein_coding	plasminogen_activator_tissue	-1.31813	0.0032663
NCF2	protein_coding	neutrophil_cytosolic_factor_2	-1.26211	0.00327287
FMO4	protein_coding	flavin_containing_monooxygenase_4	1.39974	0.00328806
RP11-109P11.1	antisense	NA	3.58667	0.00334606
RP11-195B17.1	antisense	NA	3.58667	0.00334606
RP13-122B23.8	sense_overlapping	NA	-3.71385	0.00334606
ABCA9	protein_coding	ATP_binding_cassette_subfamily_A_member_9	3.58667	0.00334606
RP11-703I16.3	processed_pseudogene	NA	3.58667	0.00334606
IDH1	protein_coding	isocitrate_dehydrogenase_1_(NADP+)	-1.22838	0.00336035
CTC-459F4.1	lincRNA	NA	-2.75314	0.00338513
TLR4	protein_coding	toll-like_receptor_4	2.62098	0.00338513
MFSD6	protein_coding	major_facilitator_superfamily_domain_containing_6	-1.26203	0.00342912
CTGF	protein_coding	connective_tissue_growth_factor	1.3858	0.00345889
RP11-145A3.1	antisense	NA	1.73095	0.0034764
RP11-44F21.5	lincRNA	NA	1.68644	0.00351463
HIST2H2BD	processed_pseudogene	histone_cluster_2_H2bd_(pseudogene)	-3.07598	0.00351516
LZTS1	protein_coding	leucine_zipper_putative_tumor_suppressor_1	-3.07598	0.00351516
IL1RL1	protein_coding	interleukin_1_receptor-like_1	-3.07598	0.00351516
LINC01546	lincRNA	long_intergenic_non-protein_coding_RNA_1546	2.94516	0.00351516
HOOK1	protein_coding	hook_microtubule-tethering_protein_1	-1.58314	0.00359568
IRS2	protein_coding	insulin_receptor_substrate_2	-1.23426	0.00360523
RP11-326C3.2	antisense	NA	-1.4331	0.00361559
SAA1	protein_coding	serum_amyloid_A1	1.21172	0.00375155
APLP1	protein_coding	amyloid_beta_(A4)_precursor-like_protein_1	1.61728	0.00378077
SEL1L	protein_coding	sel-1_suppressor_of_lin-12-like_(C._elegans)	-1.20972	0.00379323
TM4SF1	protein_coding	transmembrane_4_L_six_family_member_1	1.21817	0.00391959
SLC28A3	protein_coding	solute_carrier_family_28_(concentrative_nucleoside_transporter)_member_3	1.59351	0.00396221
RP11-367G18.1	lincRNA	NA	1.29308	0.00400312
GRIP2	protein_coding	glutamate_receptor_interacting_protein_2	1.65279	0.00401511
MARCHF9	protein_coding	membrane_associated_ring-CH-type_finger_9	-1.24551	0.00405487
TMEM71	protein_coding	transmembrane_protein_71	2.0602	0.00406587
TSPAN1	protein_coding	tetraspanin_1	-1.23228	0.00407327
CENPW	protein_coding	centromere_protein_W	1.22945	0.00408553
HID1	protein_coding	HID1_domain_containing	-1.59753	0.00409161
AGBL1-AS1	antisense	AGBL1_antisense_RNA_1	6.30684	0.00417417
RP5-1172N10.2	lincRNA	NA	6.30684	0.00417417
PRR35	protein_coding	proline_rich_35	-6.37365	0.00417417
PHOSPHO1	protein_coding	phosphatase_orphan_1	-6.37365	0.00417417
EPGN	protein_coding	epithelial_mitogen	1.34552	0.00421459
SLC6A15	protein_coding	solute_carrier_family_6_(neutral_amino_acid_transporter)_member_15	-1.20677	0.00425521
CSMD3	protein_coding	CUB_and_Sushi_multiple_domains_3	1.51324	0.00429447
LGALS9	protein_coding	lectin_galactoside-binding_soluble_9	1.63236	0.00431373
CLDN1	protein_coding	claudin_1	1.18741	0.00431884
KY	protein_coding	kyphoscoliosis_peptidase	1.26247	0.00435482
NHLRC4	protein_coding	NHL_repeat_containing_4	-2.48964	0.00436855
GJA3	protein_coding	gap_junction_protein_alpha_3	-2.48964	0.00436855
GCNT7	protein_coding	glucosaminyl_(N-acetyl)_transferase_family_member_7	2.35678	0.00436855
CTF1	protein_coding	cardiotrophin_1	-2.48964	0.00436855
LTB	protein_coding	lymphotoxin_beta	1.27029	0.00443134
GPRC5B	protein_coding	G_protein-coupled_receptor_class_C_group_5_member_B	1.23739	0.00445768
KCNS1	protein_coding	potassium_voltage-gated_channel_modifier_subfamily_S_member_1	1.22437	0.00448316
ANKRD13B	protein_coding	ankyrin_repeat_domain_13B	-1.2177	0.00451651
CCDC190	protein_coding	coiled-coil_domain_containing_190	1.30145	0.0045466
FAAHP1	transcribed_unprocessed_pseudogene	fatty_acid_amide_hydrolase_pseudogene_1	1.45443	0.00454795
ACE2	protein_coding	angiotensin_I_converting_enzyme_2	-1.3197	0.00461609
NR4A1	protein_coding	nuclear_receptor_subfamily_4_group_A_member_1	-1.22065	0.00461821
CTA-293F17.1	antisense	NA	2.13227	0.00462106
GNG2	protein_coding	guanine_nucleotide_binding_protein_(G_protein)_gamma_2	1.44154	0.00468342
SPP1	protein_coding	secreted_phosphoprotein_1	1.37223	0.00482995
KLK13	protein_coding	kallikrein_related_peptidase_13	-2.6796	0.00484911
DLEU2	antisense	deleted_in_lymphocytic_leukemia_2_(non-protein_coding)	1.29562	0.00488595
CCL5	protein_coding	chemokine_(C-C_motif)_ligand_5	-1.28221	0.00495396
ALOX12B	protein_coding	arachidonate_12-lipoxygenase_12R_type	-1.74293	0.00501982
HIST2H2BF	protein_coding	histone_cluster_2_H2bf	-1.46555	0.00505591
NMB	protein_coding	neuromedin_B	1.23564	0.00520471
HS3ST6	protein_coding	heparan_sulfate-glucosamine_3-sulfotransferase_6	-2.98916	0.0052473
RP4-730K3.3	transcribed_processed_pseudogene	NA	2.85837	0.0052473
CITF22-92A6.2	TEC	NA	3.48076	0.00528154
RP11-2L8.1	lincRNA	NA	3.48076	0.00528154
RP11-337N6.3	sense_intronic	NA	-3.60789	0.00528154
DDX50P1	processed_pseudogene	DEAD/H_(Asp-Glu-Ala-Asp/His)_box_polypeptide_50_pseudogene_1	-3.60789	0.00528154
S1PR3	protein_coding	sphingosine-1-phosphate_receptor_3	1.22006	0.00528355
GPC2	protein_coding	glypican_2	-2.30155	0.00528628
RPL9P29	processed_pseudogene	ribosomal_protein_L9_pseudogene_29	-2.04779	0.00529072
CHMP4C	protein_coding	charged_multivesicular_body_protein_4C	-1.29435	0.00529575
RP1-86C11.7	lincRNA	NA	-1.56818	0.00529608
HMGN5	protein_coding	high_mobility_group_nucleosome_binding_domain_5	1.25334	0.00535026
LINC00152	lincRNA	long_intergenic_non-protein_coding_RNA_152	1.27398	0.00551889
FAM105A	protein_coding	family_with_sequence_similarity_105_member_A	1.61384	0.00554986
FBXL16	protein_coding	F-box_and_leucine-rich_repeat_protein_16	-1.22686	0.00555452
DMGDH	protein_coding	dimethylglycine_dehydrogenase	-1.39402	0.00557086
SERPINB3	protein_coding	serpin_peptidase_inhibitor_clade_B_(ovalbumin)_member_3	1.24787	0.00567504
PCSK1N	protein_coding	proprotein_convertase_subtilisin/kexin_type_1_inhibitor	-1.38673	0.00569817
FAM101A	protein_coding	family_with_sequence_similarity_101_member_A	1.58515	0.0057937
GPR37	protein_coding	G_protein-coupled_receptor_37_(endothelin_receptor_type_B-like)	-1.52758	0.0057937
PTPRH	protein_coding	protein_tyrosine_phosphatase_receptor_type_H	-1.37975	0.00582276
STMN3	protein_coding	stathmin_3	-1.22324	0.00590718
SERPINB9P1	lincRNA	serpin_peptidase_inhibitor_clade_B_(ovalbumin)_member_9_pseudogene_1	1.42076	0.00602056
HLA-DPB1	protein_coding	major_histocompatibility_complex_class_II_DP_beta_1	1.55882	0.00602796
PI16	protein_coding	peptidase_inhibitor_16	1.74713	0.00606867
RP11-41O4.2	lincRNA	NA	2.29007	0.00607288
ITM2A	protein_coding	integral_membrane_protein_2A	2.08004	0.00612771
POSTN	protein_coding	periostin_osteoblast_specific_factor	2.08004	0.00612771
ENTPD2	protein_coding	ectonucleoside_triphosphate_diphosphohydrolase_2	-1.26007	0.00631832
IL7R	protein_coding	interleukin_7_receptor	1.17086	0.00634483
CLEC7A	protein_coding	C-type_lectin_domain_family_7_member_A	1.18715	0.00641752
HR	protein_coding	hair_growth_associated	-1.15051	0.00642603
NGF	protein_coding	nerve_growth_factor_(beta_polypeptide)	-1.42608	0.00643045
PRX	protein_coding	periaxin	-1.26673	0.00645423
SOX12	protein_coding	SRY-box_12	-1.15035	0.00646232
ALOX5AP	protein_coding	arachidonate_5-lipoxygenase-activating_protein	1.83587	0.00648527
RP11-336A10.4	lincRNA	NA	1.69484	0.00649311
ZEB1	protein_coding	zinc_finger_E-box_binding_homeobox_1	1.41755	0.00652898
AQP3	protein_coding	aquaporin_3_(Gill_blood_group)	-1.13355	0.00659484
RP11-462L8.1	lincRNA	NA	1.56893	0.00668616
ADAMTSL4	protein_coding	ADAMTS_like_4	-1.16795	0.00670968
IL1R1	protein_coding	interleukin_1_receptor_type_I	1.19321	0.00672339
SYT7	protein_coding	synaptotagmin_7	-1.13149	0.0069143
RP11-44N12.5	lincRNA	NA	2.46999	0.00696616
ATP8A2	protein_coding	ATPase_aminophospholipid_transporter_class_I_type_8A_member_2	2.46999	0.00696616
ZBTB16	protein_coding	zinc_finger_and_BTB_domain_containing_16	-2.60211	0.00696616
ZNF793	protein_coding	zinc_finger_protein_793	-2.60211	0.00696616
RP11-61A14.4	lincRNA	NA	2.46999	0.00696616
CDH16	protein_coding	cadherin_16	-1.41701	0.00706865
IL7	protein_coding	interleukin_7	2.10719	0.00716778
TRIM31	protein_coding	tripartite_motif_containing_31	-2.24047	0.00716778
KCNH3	protein_coding	potassium_channel_voltage_gated_eag_related_subfamily_H_member_3	-1.4697	0.00718394
AC096670.3	antisense	NA	-6.22358	0.00724341
LURAP1	protein_coding	leucine_rich_adaptor_protein_1	-6.22358	0.00724341
SNORA81	snoRNA	Small_nucleolar_RNA_SNORA81	6.15686	0.00724341
RP11-177G23.2	lincRNA	NA	6.15686	0.00724341
ACTG2	protein_coding	actin_gamma_2_smooth_muscle_enteric	6.15686	0.00724341
NSUN7	protein_coding	NOP2/Sun_RNA_methyltransferase_family_member_7	-6.22358	0.00724341
AC114776.1	processed_pseudogene	NA	6.15686	0.00724341
COL5A2	protein_coding	collagen_type_V_alpha_2	1.1187	0.00738395
CST6	protein_coding	cystatin_E/M	1.44014	0.00743096
LONRF1	protein_coding	LON_peptidase_N-terminal_domain_and_ring_finger_1	-1.32821	0.00743696
KIF26B	protein_coding	kinesin_family_member_26B	-1.17361	0.00746186
RP11-114B7.6	antisense	NA	1.56333	0.00753465
CEBPG	protein_coding	CCAAT/enhancer_binding_protein_(C/EBP)_gamma	-1.12197	0.00755996
PAPPA	protein_coding	pregnancy-associated_plasma_protein_A_pappalysin_1	1.12945	0.00764398
HMOX1	protein_coding	heme_oxygenase_1	1.19558	0.00770556
TFR2	protein_coding	transferrin_receptor_2	-1.37658	0.00776662
TBC1D4	protein_coding	TBC1_domain_family_member_4	-1.16972	0.00785831
FP671120.6	miRNA	NA	-2.89678	0.00786477
CETN4P	unitary_pseudogene	centrin_4_pseudogene	-2.89678	0.00786477
AC137932.6	antisense	NA	2.76603	0.00786477
LINC00957	lincRNA	long_intergenic_non-protein_coding_RNA_957	-2.89678	0.00786477
HMGB1P31	processed_pseudogene	high_mobility_group_box_1_pseudogene_31	-2.89678	0.00786477
ADAMTS7P4	transcribed_unprocessed_pseudogene	ADAMTS7_pseudogene_4	2.76603	0.00786477
CELSR2	protein_coding	cadherin_EGF_LAG_seven-pass_G-type_receptor_2	-1.10672	0.00788946
SH3RF3	protein_coding	SH3_domain_containing_ring_finger_3	-1.14858	0.00803226
DISP2	protein_coding	dispatched_homolog_2_(Drosophila)	1.18451	0.008045
HIPK2	protein_coding	homeodomain_interacting_protein_kinase_2	-1.10353	0.00804882
KIAA1324L	protein_coding	KIAA1324-like	-1.18319	0.00807336
RP11-64D22.5	lincRNA	NA	2.02586	0.00813533
RP1-197B17.3	antisense	NA	2.02586	0.00813533
AKR1B1	protein_coding	aldo-keto_reductase_family_1_member_B1_(aldose_reductase)	1.12092	0.00817497
IDO1	protein_coding	indoleamine_23-dioxygenase_1	1.79297	0.00820426
ADRB1	protein_coding	adrenoceptor_beta_1	-1.58767	0.00823221
RP11-54H7.4	lincRNA	NA	1.09884	0.00836061
ZNF630	protein_coding	zinc_finger_protein_630	3.36645	0.00839028
KCNMA1-AS1	antisense	KCNMA1_antisense_RNA_1	-3.49353	0.00839028
SNORA81	snoRNA	Small_nucleolar_RNA_SNORA81	3.36645	0.00839028
DYNLRB2	protein_coding	dynein_light_chain_roadblock-type_2	-3.49353	0.00839028
AC002456.2	antisense	NA	2.22011	0.00845893
RP3-325F22.5	antisense	NA	2.22011	0.00845893
RP13-104F24.2	processed_transcript	NA	-2.35293	0.00845893
MIR4697HG	TEC	MIR4697_host_gene	-2.35293	0.00845893
WDFY3-AS2	processed_transcript	WDFY3_antisense_RNA_2	2.22011	0.00845893
RP11-545E17.3	antisense	NA	1.1517	0.00846343
HAGLR	antisense	HOXD_antisense_growth-associated_long_non-coding_RNA	-1.17414	0.00850152
SORD	protein_coding	sorbitol_dehydrogenase	-1.1157	0.00851837
HIST1H2BN	protein_coding	histone_cluster_1_H2bn	-1.19669	0.00876393
B3GNT8	protein_coding	UDP-GlcNAc:betaGal_beta-13-N-acetylglucosaminyltransferase_8	-1.7771	0.00876482
CYB561A3	protein_coding	cytochrome_b561_family_member_A3	1.10263	0.00886502
IL24	protein_coding	interleukin_24	-1.40718	0.00886945
SOCS2	protein_coding	suppressor_of_cytokine_signaling_2	-1.16398	0.00908595
RAB6A	protein_coding	RAB6A_member_RAS_oncogene_family	-1.08285	0.00911691
CYBRD1	protein_coding	cytochrome_b_reductase_1	-1.12013	0.00922513
ANO1	protein_coding	anoctamin_1_calcium_activated_chloride_channel	-1.08416	0.00923815
CCDC64B	protein_coding	coiled-coil_domain_containing_64B	-1.18559	0.00933453
AREG	protein_coding	amphiregulin	-1.09244	0.00936767
GEM	protein_coding	GTP_binding_protein_overexpressed_in_skeletal_muscle	1.25224	0.0094564
AEBP1	protein_coding	AE_binding_protein_1	-1.20366	0.0094833
KRT4	protein_coding	keratin_4_type_II	-1.40863	0.00969341
ITGA11	protein_coding	integrin_subunit_alpha_11	1.82354	0.00973082
SLC16A12	protein_coding	solute_carrier_family_16_member_12	1.82354	0.00973082
FAM151A	protein_coding	family_with_sequence_similarity_151_member_A	2.04342	0.00973269
HIST2H4B	protein_coding	histone_cluster_2_H4b	-2.17668	0.00973269
SCARF2	protein_coding	scavenger_receptor_class_F_member_2	-1.17456	0.00979491
ARHGAP40	protein_coding	Rho_GTPase_activating_protein_40	1.29639	0.00987434
RP11-624L4.1	lincRNA	NA	1.22124	0.00993821
GPM6B	protein_coding	glycoprotein_M6B	-1.45741	0.00997985
IKZF3	protein_coding	IKAROS_family_zinc_finger_3	-1.29239	0.00998336
RP11-651L5.2	sense_intronic	NA	2.38813	0.0100337
BTBD16	protein_coding	BTB_(POZ)_domain_containing_16	2.38813	0.0100337
CICP27	processed_pseudogene	capicua_transcriptional_repressor_pseudogene_27	-2.52022	0.0100337
BMP6	protein_coding	bone_morphogenetic_protein_6	-2.52022	0.0100337
SENCR	antisense	smooth_muscle_and_endothelial_cell_enriched_migration/differentiation-associated_long_non-coding_RNA	1.40891	0.0100741
FYB	protein_coding	FYN_binding_protein	1.07709	0.0100967
TBC1D30	protein_coding	TBC1_domain_family_member_30	-1.64299	0.0101384
RP11-82L18.2	sense_intronic	NA	1.27273	0.0101902
RP11-185E8.2	TEC	NA	1.27273	0.0101902
FAM155B	protein_coding	family_with_sequence_similarity_155_member_B	-1.31026	0.0102583
CT62	protein_coding	cancer/testis_antigen_62	1.3277	0.0102583
EPHB4	protein_coding	EPH_receptor_B4	-1.07897	0.0102955
GCNT4	protein_coding	glucosaminyl_(N-acetyl)_transferase_4_core_2	1.2586	0.0103833
NTN5	protein_coding	netrin_5	-1.34376	0.0104142
HOXB13	protein_coding	homeobox_B13	1.15809	0.0104375
TMEM125	protein_coding	transmembrane_protein_125	-1.60901	0.0105118
DCN	protein_coding	decorin	1.29869	0.0106109
GBP2	protein_coding	guanylate_binding_protein_2_interferon-inducible	1.07268	0.0106822
FAM157B	lincRNA	family_with_sequence_similarity_157_member_B	1.91097	0.0108117
CP	protein_coding	ceruloplasmin_(ferroxidase)	1.96956	0.0108117
LINC01559	lincRNA	long_intergenic_non-protein_coding_RNA_1559	1.91097	0.0108117
DBNDD1	protein_coding	dysbindin_(dystrobrevin_binding_protein_1)_domain_containing_1	-1.13554	0.0108908
RP4-568C11.4	lincRNA	NA	1.16607	0.0108942
TGM2	protein_coding	transglutaminase_2	1.08174	0.011066
IFRD1	protein_coding	interferon-related_developmental_regulator_1	-1.07373	0.0111066
ROS1	protein_coding	ROS_proto-oncogene_1__receptor_tyrosine_kinase	1.4799	0.0111591
MMP1	protein_coding	matrix_metallopeptidase_1	1.05482	0.011205
MSC	protein_coding	musculin	1.09104	0.0112537
PRTFDC1	protein_coding	phosphoribosyl_transferase_domain_containing_1	1.08401	0.0113409
NANOS1	protein_coding	nanos_homolog_1_(Drosophila)	-1.15319	0.0113433
LAMB3	protein_coding	laminin_subunit_beta_3	-1.04939	0.0113878
MRGPRX3	protein_coding	MAS_related_GPR_family_member_X3	1.38726	0.0114429
AC093627.7	lincRNA	NA	1.2747	0.0117711
NEBL	protein_coding	nebulette	-1.05952	0.0117833
PKD1L1	protein_coding	polycystic_kidney_disease_1_like_1	2.14659	0.011803
RP11-932O9.10	lincRNA	NA	2.14659	0.011803
CTA-221G9.12	antisense	NA	2.14659	0.011803
LVCAT1	lincRNA	liver_cancer-associated_transcript_1	2.14659	0.011803
RP11-368N21.5	TEC	NA	2.66736	0.0118324
RP11-403B2.7	lincRNA	NA	2.66736	0.0118324
PRSS35	protein_coding	protease_serine_35	2.66736	0.0118324
SMPX	protein_coding	small_muscle_protein_X-linked	2.66736	0.0118324
RP11-196G11.2	lincRNA	NA	2.66736	0.0118324
CTD-2194D22.5	TEC	NA	2.66736	0.0118324
XXyac-YM21GA2.4	lincRNA	NA	2.66736	0.0118324
CTD-2240J17.1	lincRNA	NA	2.66736	0.0118324
CYP1B1	protein_coding	cytochrome_P450_family_1_subfamily_B_member_1	1.05294	0.0118357
GPD1L	protein_coding	glycerol-3-phosphate_dehydrogenase_1-like	-1.31439	0.0118895
ZBED2	protein_coding	zinc_finger_BED-type_containing_2	-1.0975	0.0120303
EFEMP1	protein_coding	EGF_containing_fibulin-like_extracellular_matrix_protein_1	1.04084	0.0121156
CYP1A1	protein_coding	cytochrome_P450_family_1_subfamily_A_member_1	1.09606	0.0121552
KIAA0101	protein_coding	KIAA0101	1.11319	0.0122567
AP000783.1	transcribed_unprocessed_pseudogene	NA	1.54497	0.0123028
NID2	protein_coding	nidogen_2	1.0614	0.0123312
AC004791.2	lincRNA	NA	-1.24221	0.0123418
JPH2	protein_coding	junctophilin_2	1.07288	0.0125426
GIMAP6	protein_coding	GTPase_IMAP_family_member_6	1.28478	0.0126712
RGAG4	protein_coding	retrotransposon_gag_domain_containing_4	1.3987	0.0126975
RP11-481G8.2	lincRNA	NA	5.98946	0.0127308
SUDS3P1	processed_pseudogene	SDS3_homolog_SIN3A_corepressor_complex_component_pseudogene_1	5.98946	0.0127308
AC007879.4	lincRNA	NA	5.98946	0.0127308
AC010226.4	antisense	NA	5.98946	0.0127308
RP11-56M3.1	processed_pseudogene	NA	5.98946	0.0127308
FAM71D	protein_coding	family_with_sequence_similarity_71_member_D	-6.05607	0.0127308
RP11-467D18.2	antisense	NA	5.98946	0.0127308
MARK2P9	processed_pseudogene	MAP/microtubule_affinity-regulating_kinase_2_pseudogene_9	5.98946	0.0127308
RP11-314B1.2	lincRNA	NA	5.98946	0.0127308
RPL26P30	transcribed_processed_pseudogene	ribosomal_protein_L26_pseudogene_30	5.98946	0.0127308
SCN11A	protein_coding	sodium_channel_voltage_gated_type_XI_alpha_subunit	5.98946	0.0127308
SPTA1	protein_coding	spectrin_alpha_erythrocytic_1	5.98946	0.0127308
RP11-422N16.3	antisense	NA	-6.05607	0.0127308
RP11-404P21.1	antisense	NA	-6.05607	0.0127308
KB-1027C11.4	processed_pseudogene	NA	5.98946	0.0127308
MESP1	protein_coding	mesoderm_posterior_bHLH_transcription_factor_1	-6.05607	0.0127308
TMSB15A	protein_coding	thymosin_beta_15a	5.98946	0.0127308
AC005336.5	processed_pseudogene	NA	-6.05607	0.0127308
RPL13P4	processed_pseudogene	ribosomal_protein_L13_pseudogene_4	5.98946	0.0127308
ATP10A	protein_coding	ATPase_class_V_type_10A	5.98946	0.0127308
B4GALT1-AS1	antisense	B4GALT1_antisense_RNA_1	5.98946	0.0127308
DGKG	protein_coding	diacylglycerol_kinase_gamma	1.12688	0.0129296
LY96	protein_coding	lymphocyte_antigen_96	1.18687	0.0129318
LGALS2	protein_coding	lectin_galactoside-binding_soluble_2	-1.54501	0.012963
LINC01186	lincRNA	long_intergenic_non-protein_coding_RNA_1186	1.36528	0.012998
MGAT5B	protein_coding	mannosyl_(alpha-16-)-glycoprotein_beta-16-N-acetyl-glucosaminyltransferase_isozyme_B	1.36528	0.012998
RP1-239B22.5	antisense	NA	-1.3402	0.012998
ILDR1	protein_coding	immunoglobulin-like_domain_containing_receptor_1	-1.3402	0.012998
FOLR3	protein_coding	folate_receptor_3_(gamma)	-1.07419	0.0131226
AADAC	protein_coding	arylacetamide_deacetylase	1.35031	0.0131321
CTD-2033D15.2	sense_intronic	NA	1.70313	0.0131493
STX11	protein_coding	syntaxin_11	-2.10995	0.013231
CD200R1	protein_coding	CD200_receptor_1	-2.10995	0.013231
RP11-4L24.4	TEC	NA	-2.10995	0.013231
EDN1	protein_coding	endothelin_1	1.12917	0.0133138
L1CAM	protein_coding	L1_cell_adhesion_molecule	-1.08414	0.0133148
MEG3	lincRNA	maternally_expressed_3_(non-protein_coding)	-1.09712	0.0133368
BMP4	protein_coding	bone_morphogenetic_protein_4	1.21212	0.0133964
LINC00163	lincRNA	long_intergenic_non-protein_coding_RNA_163	-3.36932	0.0134121
PRKAR2B	protein_coding	protein_kinase_cAMP-dependent_regulatory_subunit_type_II_beta	3.24231	0.0134121
AXDND1	protein_coding	axonemal_dynein_light_chain_domain_containing_1	3.24231	0.0134121
ZDHHC20P1	processed_pseudogene	zinc_finger_DHHC-type_containing_20_pseudogene_1	3.24231	0.0134121
CTD-2587M2.1	lincRNA	NA	3.24231	0.0134121
RP11-770E5.1	antisense	NA	3.24231	0.0134121
RP11-713P17.3	lincRNA	NA	3.24231	0.0134121
FAM186A	protein_coding	family_with_sequence_similarity_186_member_A	3.24231	0.0134121
TERT	protein_coding	telomerase_reverse_transcriptase	-3.36932	0.0134121
SNORA11	snoRNA	Small_nucleolar_RNA_SNORA11	3.24231	0.0134121
NFAM1	protein_coding	NFAT_activating_protein_with_ITAM_motif_1	1.42337	0.013488
GDF15	protein_coding	growth_differentiation_factor_15	-1.05283	0.0135798
RP11-573D15.9	antisense	NA	-1.27988	0.0135821
GGT6	protein_coding	gamma-glutamyltransferase_6	-1.68724	0.013705
CYP51A1	protein_coding	cytochrome_P450_family_51_subfamily_A_member_1	-1.68724	0.013705
ZNF708	protein_coding	zinc_finger_protein_708	1.40022	0.0137103
TMEM59L	protein_coding	transmembrane_protein_59_like	-1.39866	0.0137103
PATL2	protein_coding	protein_associated_with_topoisomerase_II_homolog_2_(yeast)	1.1153	0.0137263
FAM63B	protein_coding	family_with_sequence_similarity_63_member_B	-1.0343	0.0137267
THEMIS2	protein_coding	thymocyte_selection_associated_family_member_2	1.07006	0.0140122
SH2B2	protein_coding	SH2B_adaptor_protein_2	-1.64125	0.0141787
AC009404.2	lincRNA	NA	-1.64125	0.0141787
RPS6KA5	protein_coding	ribosomal_protein_S6_kinase_90kDa_polypeptide_5	-1.10005	0.0142516
MAPK15	protein_coding	mitogen-activated_protein_kinase_15	-1.09917	0.0142941
FAXC	protein_coding	failed_axon_connections_homolog	1.15042	0.0143598
RPS6KA2-IT1	sense_intronic	RPS6KA2_intronic_transcript_1	1.8499	0.0143802
FRAS1	protein_coding	Fraser_extracellular_matrix_complex_subunit_1	-1.22389	0.0144083
S100A8	protein_coding	S100_calcium_binding_protein_A8	1.13945	0.0144429
ASB9	protein_coding	ankyrin_repeat_and_SOCS_box_containing_9	2.30134	0.0144854
FAM189A1	protein_coding	family_with_sequence_similarity_189_member_A1	2.30134	0.0144854
CELF5	protein_coding	CUGBP_Elav-like_family_member_5	2.30134	0.0144854
RP11-337N6.2	antisense	NA	-2.4334	0.0144854
TPM1	protein_coding	tropomyosin_1_(alpha)	1.0182	0.0145182
SLC6A20	protein_coding	solute_carrier_family_6_(proline_IMINO_transporter)_member_20	-1.60169	0.0145837
ARHGEF6	protein_coding	Rac/Cdc42_guanine_nucleotide_exchange_factor_6	1.19082	0.0146893
GS1-124K5.3	lincRNA	NA	-1.56728	0.014931
ADAM28	protein_coding	ADAM_metallopeptidase_domain_28	1.14952	0.0149595
LOXL1	protein_coding	lysyl_oxidase_like_1	1.05682	0.0149946
ITGB6	protein_coding	integrin_subunit_beta_6	1.00886	0.0150608
LSAMP	protein_coding	limbic_system-associated_membrane_protein	1.47452	0.0152297
SLFN12L	protein_coding	schlafen_family_member_12-like	1.80758	0.0153054
CKM	protein_coding	creatine_kinase_muscle	-1.82644	0.0153054
TNFAIP8L1	protein_coding	TNF_alpha_induced_protein_8_like_1	1.08847	0.0154352
ATP2B4	protein_coding	ATPase_Ca++_transporting_plasma_membrane_4	-1.00512	0.0156068
PGBD5	protein_coding	piggyBac_transposable_element_derived_5	-1.21882	0.0156217
USP51	protein_coding	ubiquitin_specific_peptidase_51	1.17978	0.0158036
ADAM12	protein_coding	ADAM_metallopeptidase_domain_12	1.17978	0.0158036
RP11-132A1.4	antisense	NA	-1.19476	0.0158229
TMA7	protein_coding	translation_machinery_associated_7_homolog	1.17363	0.0158734
LINC01285	lincRNA	long_intergenic_non-protein_coding_RNA_1285	1.16078	0.0159146
EPPK1	protein_coding	epiplakin_1	-1.00152	0.0159183
LY75	protein_coding	lymphocyte_antigen_75	-1.16536	0.0159377
TAGLN	protein_coding	transgelin	1.04857	0.0160181
CPM	protein_coding	carboxypeptidase_M	-1.05397	0.0160356
RP11-182J1.14	unprocessed_pseudogene	NA	1.72444	0.0160516
TMEM260	protein_coding	transmembrane_protein_260	-1.06697	0.0160562
SLC7A11	protein_coding	solute_carrier_family_7_(anionic_amino_acid_transporter_light_chain_xc-_system)_member_11	-1.00106	0.0161971
LAPTM5	protein_coding	lysosomal_protein_transmembrane_5	1.04795	0.016442
NR5A1	protein_coding	nuclear_receptor_subfamily_5_group_A_member_1	-2.2019	0.0164929
THBS4	protein_coding	thrombospondin_4	2.06913	0.0164929
FGFR3	protein_coding	fibroblast_growth_factor_receptor_3	-1.01348	0.0165395
NBEAP1	transcribed_unprocessed_pseudogene	neurobeachin_pseudogene_1	1.65602	0.0166546
TXNDC5	protein_coding	thioredoxin_domain_containing_5_(endoplasmic_reticulum)	-1.69099	0.0166546
CEBPA	protein_coding	CCAAT/enhancer_binding_protein_(C/EBP)_alpha	-1.30205	0.0167062
NTRK2	protein_coding	neurotrophic_tyrosine_kinase_receptor_type_2	1.30668	0.0168258
TMEM198	protein_coding	transmembrane_protein_198	-1.22076	0.0170725
TRO	protein_coding	trophinin	1.14892	0.0170989
MMP9	protein_coding	matrix_metallopeptidase_9	-1.15966	0.0171096
ERO1B	protein_coding	endoplasmic_reticulum_oxidoreductase_beta	-1.18329	0.0171285
PPAN	protein_coding	peter_pan_homolog_(Drosophila)	-1.19642	0.0171293
EGR3	protein_coding	early_growth_response_3	-1.19082	0.0171319
ME1	protein_coding	malic_enzyme_1_NADP(+)-dependent_cytosolic	1.0198	0.0172092
DPP4	protein_coding	dipeptidyl-peptidase_4	1.05519	0.0177822
UGT8	protein_coding	UDP_glycosyltransferase_8	-1.56002	0.0178604
ART3	protein_coding	ADP-ribosyltransferase_3	2.56145	0.0178622
RP11-148O21.3	antisense	NA	-2.69212	0.0178622
RP11-1399P15.1	antisense	NA	2.56145	0.0178622
SIGLEC1	protein_coding	sialic_acid_binding_Ig-like_lectin_1_sialoadhesin	-2.69212	0.0178622
MIR23B	miRNA	microRNA_23b	-2.69212	0.0178622
RP13-631K18.5	lincRNA	NA	2.56145	0.0178622
PRDM12	protein_coding	PR_domain_containing_12	-2.69212	0.0178622
TMPOP2	processed_pseudogene	thymopoietin_pseudogene_2_(functional)	2.56145	0.0178622
RP11-21L23.3	antisense	NA	2.56145	0.0178622
RP11-80I15.4	antisense	NA	-2.69212	0.0178622
RP4-614O4.11	protein_coding	NA	2.56145	0.0178622
SUMO2P1	processed_pseudogene	SUMO2_pseudogene_1	1.90675	0.0180032
CTA-292E10.6	antisense	NA	-2.03998	0.0180032
CH507-9B2.1	protein_coding	ICOS_ligand_	1.90675	0.0180032
KALRN	protein_coding	kalirin_RhoGEF_kinase	1.90675	0.0180032
WIPF3	protein_coding	WAS/WASL_interacting_protein_family_member_3	1.90675	0.0180032
HSPA6	protein_coding	heat_shock_protein_family_A_(Hsp70)_member_6	1.90675	0.0180032
CYP11A1	protein_coding	cytochrome_P450_family_11_subfamily_A_member_1	1.06753	0.0182609
ADAMTSL1	protein_coding	ADAMTS_like_1	1.13336	0.0183445
ABCA10	protein_coding	ATP_binding_cassette_subfamily_A_member_10	1.05358	0.018471
ACTA2	protein_coding	actin_alpha_2_smooth_muscle_aorta	1.38501	0.0186397
ZNF93	protein_coding	zinc_finger_protein_93	1.38501	0.0186397
PPP1R35	protein_coding	protein_phosphatase_1_regulatory_subunit_35	-1.18331	0.0187365
AC008440.10	lincRNA	NA	-1.32515	0.0189024
FLG	protein_coding	filaggrin	-1.31394	0.0189536
COCH	protein_coding	cochlin	-1.26297	0.0190443
SYT17	protein_coding	synaptotagmin_17	-1.27744	0.0190446
RFFL	protein_coding	ring_finger_and_FYVE-like_domain_containing_E3_ubiquitin_protein_ligase	-1.09642	0.0190569
RCSD1	protein_coding	RCSD_domain_containing_1	1.78613	0.0191374
ADAT3	protein_coding	adenosine_deaminase_tRNA-specific_3	1.78613	0.0191374
NPDC1	protein_coding	neural_proliferation_differentiation_and_control_1	-1.00522	0.0195104
RP5-1126H10.2	3prime_overlapping_ncrna	NA	1.69269	0.0199879
WFDC3	protein_coding	WAP_four-disulfide_core_domain_3	1.69269	0.0199879
RP11-148B18.4	lincRNA	NA	1.69269	0.0199879
F12	protein_coding	coagulation_factor_XII_(Hageman_factor)	-1.15475	0.0201186
MUC4	protein_coding	mucin_4_cell_surface_associated	-1.16257	0.0203653
CAPN5	protein_coding	calpain_5	1.16258	0.0204304
JHDM1D-AS1	antisense	JHDM1D_antisense_RNA_1_(head_to_head)	-1.0665	0.0205899
ABCA3	protein_coding	ATP_binding_cassette_subfamily_A_member_3	-1.69564	0.0206238
PLSCR4	protein_coding	phospholipid_scramblase_4	1.09782	0.02084
RP11-395L14.18	TEC	NA	-2.34102	0.0209521
DLX5	protein_coding	distal-less_homeobox_5	-2.34102	0.0209521
NTF3	protein_coding	neurotrophin_3	-2.34102	0.0209521
MSL3P1	transcribed_processed_pseudogene	male-specific_lethal_3_homolog_(Drosophila)_pseudogene_1	-2.34102	0.0209521
RNU6-1266P	snRNA	RNA_U6_small_nuclear_1266_pseudogene	-2.34102	0.0209521
RP11-650L12.2	antisense	NA	2.20899	0.0209521
DAAM2	protein_coding	dishevelled_associated_activator_of_morphogenesis_2	2.20899	0.0209521
FRMD5	protein_coding	FERM_domain_containing_5	1.04682	0.0210385
KLF2P1	processed_pseudogene	Kruppel-like_factor_2_pseudogene_1	-1.63875	0.0210963
ZNF501	protein_coding	zinc_finger_protein_501	-1.19369	0.0211564
SLC5A12	protein_coding	solute_carrier_family_5_(sodium/monocarboxylate_cotransporter)_member_12	1.0336	0.0213657
AADACP1	transcribed_unprocessed_pseudogene	arylacetamide_deacetylase_pseudogene_1	1.26168	0.0215532
HMGB2P1	transcribed_processed_pseudogene	high_mobility_group_box_2_pseudogene_1	3.10646	0.0215665
CTD-2021J15.1	antisense	NA	3.10646	0.0215665
LRP4-AS1	antisense	LRP4_antisense_RNA_1	3.10646	0.0215665
RPL23AP97	processed_pseudogene	ribosomal_protein_L23a_pseudogene_97	3.10646	0.0215665
RP11-396C23.2	lincRNA	NA	3.10646	0.0215665
RP11-96B2.1	lincRNA	NA	3.10646	0.0215665
MSI1	protein_coding	musashi_RNA_binding_protein_1	-3.2334	0.0215665
LINC01165	antisense	long_intergenic_non-protein_coding_RNA_1165	3.10646	0.0215665
LIMS1-AS1	antisense	LIMS1_antisense_RNA_1	3.10646	0.0215665
SHANK2-AS2	antisense	SHANK2_antisense_RNA_2	3.10646	0.0215665
RP11-973H7.1	lincRNA	NA	3.10646	0.0215665
RAB9B	protein_coding	RAB9B_member_RAS_oncogene_family	3.10646	0.0215665
RP11-290F5.1	lincRNA	NA	3.10646	0.0215665
RP11-415F23.3	antisense	NA	3.10646	0.0215665
RP11-390K5.1	processed_pseudogene	NA	3.10646	0.0215665
CNGB3	protein_coding	cyclic_nucleotide_gated_channel_beta_3	3.10646	0.0215665
GPBAR1	protein_coding	G_protein-coupled_bile_acid_receptor_1	-3.2334	0.0215665
XXYLT1-AS2	antisense	XXYLT1_antisense_RNA_2	3.10646	0.0215665
MTATP6P27	unprocessed_pseudogene	mitochondrially_encoded_ATP_synthase_6_pseudogene_27	3.10646	0.0215665
CTC-332L22.1	lincRNA	NA	3.10646	0.0215665
PAQR6	protein_coding	progestin_and_adipoQ_receptor_family_member_VI	-1.07679	0.0215979
MIR205	miRNA	microRNA_205	-1.5514	0.0216953
TMEM254-AS1	antisense	TMEM254_antisense_RNA_1	1.50698	0.0216953
CDKN2B-AS1	antisense	CDKN2B_antisense_RNA_1	-1.5514	0.0216953
AC005253.2	antisense	NA	-1.5171	0.0218722
DDIT3	protein_coding	DNA_damage_inducible_transcript_3	-1.00605	0.0218954
GPSM3	protein_coding	G-protein_signaling_modulator_3	-1.27572	0.0219197
ZNF92	protein_coding	zinc_finger_protein_92	1.07038	0.0220614
CLIC3	protein_coding	chloride_intracellular_channel_3	1.04057	0.0220676
ODF3L1	protein_coding	outer_dense_fiber_of_sperm_tails_3-like_1	1.31119	0.0220737
ATP5G1P6	processed_pseudogene	ATP_synthase_H+_transporting_mitochondrial_Fo_complex_subunit_C1_(subunit_9)_pseudogene_6	1.31119	0.0220737
RHOBTB1	protein_coding	Rho-related_BTB_domain_containing_1	1.02701	0.0220842
PRR34-AS1	antisense	PRR34_antisense_RNA_1	1.33052	0.0221021
AC104088.1	lincRNA	NA	1.35194	0.0221135
FYN	protein_coding	FYN_proto-oncogene_Src_family_tyrosine_kinase	-1.00493	0.022121
AP000695.4	antisense	NA	1.09748	0.0226708
RPL7AP2	processed_pseudogene	ribosomal_protein_L7a_pseudogene_2	5.80006	0.0226768
RP11-574H6.1	lincRNA	NA	5.80006	0.0226768
MIR196A1	miRNA	microRNA_196a-1	5.80006	0.0226768
LECT2	protein_coding	leukocyte_cell-derived_chemotaxin_2	-5.86652	0.0226768
AC007050.17	antisense	NA	5.80006	0.0226768
CTSL3P	transcribed_unprocessed_pseudogene	cathepsin_L_family_member_3_pseudogene	-5.86652	0.0226768
RP11-527N22.1	processed_transcript	NA	5.80006	0.0226768
C9orf50	protein_coding	chromosome_9_open_reading_frame_50	-5.86652	0.0226768
RPL7P26	processed_pseudogene	ribosomal_protein_L7_pseudogene_26	5.80006	0.0226768
FAT3	protein_coding	FAT_atypical_cadherin_3	5.80006	0.0226768
ALPK2	protein_coding	alpha_kinase_2	5.80006	0.0226768
RP11-46B11.2	processed_pseudogene	NA	5.80006	0.0226768
TNFRSF11B	protein_coding	tumor_necrosis_factor_receptor_superfamily_member_11b	5.80006	0.0226768
C16orf89	protein_coding	chromosome_16_open_reading_frame_89	5.80006	0.0226768
EFCAB12	protein_coding	EF-hand_calcium_binding_domain_12	5.80006	0.0226768
RP11-452H21.4	lincRNA	NA	5.80006	0.0226768
LINC00987	lincRNA	long_intergenic_non-protein_coding_RNA_987	5.80006	0.0226768
Metazoa_SRP	misc_RNA	Metazoan_signal_recognition_particle_RNA	-5.86652	0.0226768
RP11-369K16.1	unprocessed_pseudogene	NA	5.80006	0.0226768
HLCS-IT1	sense_intronic	HLCS_intronic_transcript_1	5.80006	0.0226768
CNTN4	protein_coding	contactin_4	-5.86652	0.0226768
ODF3	protein_coding	outer_dense_fiber_of_sperm_tails_3	5.80006	0.0226768
LINC00866	lincRNA	long_intergenic_non-protein_coding_RNA_866	5.80006	0.0226768
RP11-269F20.1	antisense	NA	5.80006	0.0226768
RBMXP1	processed_pseudogene	RNA_binding_motif_protein_X-linked_pseudogene_1	5.80006	0.0226768
RP3-461F17.3	protein_coding	NA	-5.86652	0.0226768
KIR2DL4	protein_coding	killer_cell_immunoglobulin-like_receptor_two_domains_long_cytoplasmic_tail_4	5.80006	0.0226768
RP11-544M22.13	protein_coding	NA	5.80006	0.0226768
RNA5SP78	rRNA	RNA_5S_ribosomal_pseudogene_78	-5.86652	0.0226768
AC002543.2	processed_pseudogene	NA	-5.86652	0.0226768
KB-176G8.1	TEC	NA	1.98726	0.0230709
RP11-276H7.3	antisense	NA	1.98726	0.0230709
ZNF524	protein_coding	zinc_finger_protein_524	-1.167	0.0233015
C9orf9	protein_coding	chromosome_9_open_reading_frame_9	1.01212	0.0233601
NAGS	protein_coding	N-acetylglutamate_synthase	-1.0153	0.0234808
MT1L	unitary_pseudogene	metallothionein_1L_(gene/pseudogene)	1.01407	0.023559
AKAP7	protein_coding	A-kinase_anchoring_protein_7	1.11463	0.023763
LURAP1L	protein_coding	leucine_rich_adaptor_protein_1-like	-1.0122	0.0238408
RIMBP2	protein_coding	RIMS_binding_protein_2	1.2089	0.0238961
SAMD12	protein_coding	sterile_alpha_motif_domain_containing_12	-1.20168	0.0238961
SHOX2	protein_coding	short_stature_homeobox_2	1.12273	0.024052
RP11-404P21.3	antisense	NA	-1.96644	0.0245106
CTB-92J24.2	sense_intronic	NA	-1.96644	0.0245106
RP11-259O2.3	lincRNA	NA	1.83324	0.0245106
PPP1R3C	protein_coding	protein_phosphatase_1_regulatory_subunit_3C	-1.00035	0.0246107
SOX6	protein_coding	SRY-box_6	1.05578	0.0247541
AC141586.5	transcribed_unprocessed_pseudogene	NA	-1.00539	0.0249134
KRT16P3	transcribed_unprocessed_pseudogene	keratin_16_pseudogene_3	-1.23316	0.0249226
PRRT4	protein_coding	proline-rich_transmembrane_protein_4	-1.10831	0.0250813
WNK2	protein_coding	WNK_lysine_deficient_protein_kinase_2	-1.03087	0.0253344
RP11-927P21.4	unprocessed_pseudogene	NA	-1.85292	0.0254753
OSCAR	protein_coding	osteoclast_associated_immunoglobulin-like_receptor	-1.85292	0.0254753
CTD-2537I9.18	antisense	NA	-1.85292	0.0254753
AQP11	protein_coding	aquaporin_11	1.71941	0.0254753
ADGRE2	protein_coding	adhesion_G_protein-coupled_receptor_E2	-1.07835	0.0255958
ITGA7	protein_coding	integrin_subunit_alpha_7	-1.025	0.0258489
KRT34	protein_coding	keratin_34_type_I	-1.36587	0.0260503
RP11-121P12.1	lincRNA	NA	1.29819	0.0260503
NMNAT3	protein_coding	nicotinamide_nucleotide_adenylyltransferase_3	-1.38248	0.0262297
KNDC1	protein_coding	kinase_non-catalytic_C-lobe_domain_(KIND)_containing_1	-1.38248	0.0262297
RP11-288C18.1	TEC	NA	-1.15194	0.0263
CACNG4	protein_coding	calcium_channel_voltage-dependent_gamma_subunit_4	-1.40106	0.0263988
CTXN1	protein_coding	cortexin_1	-1.40106	0.0263988
BMPR1B	protein_coding	bone_morphogenetic_protein_receptor_type_IB	-1.09276	0.0264678
CTD-2366F13.1	antisense	NA	1.20023	0.0265384
RP11-742B18.1	antisense	NA	1.39347	0.0266824
NPAS1	protein_coding	neuronal_PAS_domain_protein_1	-1.58455	0.02672
NELL2	protein_coding	neural_EGFL_like_2	1.18757	0.0267866
CTD-2026K11.6	antisense	NA	1.50595	0.0268201
RP11-791G15.2	lincRNA	NA	1.50595	0.0268201
RBM24	protein_coding	RNA_binding_motif_protein_24	1.50595	0.0268201
RP11-1E6.1	processed_transcript	NA	1.46276	0.0268319
MYO1G	protein_coding	myosin_IG	-1.50428	0.0268319
TCHH	protein_coding	trichohyalin	2.44714	0.0270427
VSTM5	protein_coding	V-set_and_transmembrane_domain_containing_5	2.44714	0.0270427
RP11-678G14.3	lincRNA	NA	2.44714	0.0270427
RP3-467D16.3	antisense	NA	2.44714	0.0270427
MAGEB2	protein_coding	MAGE_family_member_B2	2.44714	0.0270427
RP11-680F8.1	antisense	NA	2.44714	0.0270427
CTD-3128G10.6	antisense	NA	-2.57776	0.0270427
HTR1D	protein_coding	5-hydroxytryptamine_(serotonin)_receptor_1D_G_protein-coupled	1.19616	0.0270451
EVA1C	protein_coding	eva-1_homolog_C_(C._elegans)	-1.18339	0.0270451
GJB4	protein_coding	gap_junction_protein_beta_4	-1.01534	0.0273944
CTA-384D8.31	antisense	NA	-1.19156	0.0275952
PRSS12	protein_coding	protease_serine_12	-1.1961	0.0278877
EFNA3	protein_coding	ephrin-A3	-1.09717	0.0282261
CLGN	protein_coding	calmegin	-1.20625	0.0285101
SLC22A17	protein_coding	solute_carrier_family_22_member_17	1.0267	0.0289116
FCGBP	protein_coding	Fc_fragment_of_IgG_binding_protein	-1.21815	0.0291851
MSLNL	protein_coding	mesothelin-like	-1.21815	0.0291851
TP53I3	protein_coding	tumor_protein_p53_inducible_protein_3	1.01116	0.0292848
SOCS2-AS1	processed_transcript	SOCS2_antisense_RNA_1	-1.23228	0.0299142
GRIN1	protein_coding	glutamate_receptor_ionotropic_N-methyl_D-aspartate_1	-1.24039	0.0302988
CLDN14	protein_coding	claudin_14	1.24863	0.0302988
RP11-481J2.2	lincRNA	NA	2.11033	0.0303481
RP11-701H24.7	sense_intronic	NA	-2.24232	0.0303481
AC016735.2	lincRNA	NA	-2.24232	0.0303481
RP11-92K2.2	processed_pseudogene	NA	2.11033	0.0303481
RP11-230G5.2	lincRNA	NA	2.11033	0.0303481
RNU6-1016P	snRNA	RNA_U6_small_nuclear_1016_pseudogene	-2.24232	0.0303481
NDUFB4P11	transcribed_processed_pseudogene	NADH:ubiquinone_oxidoreductase_subunit_B4_pseudogene_11	2.11033	0.0303481
CHSY3	protein_coding	chondroitin_sulfate_synthase_3	2.11033	0.0303481
LINC00862	lincRNA	long_intergenic_non-protein_coding_RNA_862	2.11033	0.0303481
NARF-IT1	sense_intronic	NARF_intronic_transcript_1	2.11033	0.0303481
RP11-400K9.4	lincRNA	NA	1.00081	0.0303699
GCNT3	protein_coding	glucosaminyl_(N-acetyl)_transferase_3_mucin_type	-1.06583	0.0305992
ABHD8	protein_coding	abhydrolase_domain_containing_8	-1.10346	0.0306466
RP11-443B20.1	antisense	NA	1.26512	0.0306957
GNE	protein_coding	glucosamine_(UDP-N-acetyl)-2-epimerase/N-acetylmannosamine_kinase	1.0025	0.0307807
B4GALNT4	protein_coding	beta-14-N-acetyl-galactosaminyl_transferase_4	-1.04138	0.0310344
AL022344.7	lincRNA	NA	-1.34607	0.0311037
RP1-151F17.2	lincRNA	NA	1.28344	0.0311037
KRT16P5	processed_pseudogene	keratin_16_pseudogene_5	-1.10547	0.0313993
CTC-543D15.8	lincRNA	NA	1.20123	0.0316557
EPHB1	protein_coding	EPH_receptor_B1	1.04826	0.0318467
RP11-53O19.3	lincRNA	NA	-1.03996	0.0319136
CTD-2012K14.8	antisense	NA	1.32691	0.0319423
TMEM44-AS1	antisense	TMEM44_antisense_RNA_1	1.0159	0.0321984
EEPD1	protein_coding	endonuclease/exonuclease/phosphatase_family_domain_containing_1	1.14497	0.0322285
FLT1	protein_coding	fms-related_tyrosine_kinase_1	-2.03319	0.0322922
BBOX1	protein_coding	butyrobetaine_(gamma)_2-oxoglutarate_dioxygenase_(gamma-butyrobetaine_hydroxylase)_1	1.90048	0.0322922
FABP6	protein_coding	fatty_acid_binding_protein_6_ileal	1.90048	0.0322922
GNRH2	protein_coding	gonadotropin_releasing_hormone_2	1.90048	0.0322922
AC002128.5	antisense	NA	1.90048	0.0322922
EML1	protein_coding	echinoderm_microtubule_associated_protein_like_1	-2.03319	0.0322922
LRRC15	protein_coding	leucine_rich_repeat_containing_15	1.90048	0.0322922
EN2	protein_coding	engrailed_homeobox_2	-1.0656	0.0325499
RP11-448A19.1	lincRNA	NA	-1.17884	0.0326066
DBH-AS1	antisense	DBH_antisense_RNA_1	1.22324	0.0326066
RP11-983P16.4	antisense	NA	-1.17884	0.0326066
RP11-1299A16.3	antisense	NA	1.15152	0.0326753
AP001469.9	antisense	NA	-1.42725	0.0327785
RP11-767N6.7	sense_intronic	NA	1.41714	0.0331737
LDLRAD4	protein_coding	low_density_lipoprotein_receptor_class_A_domain_containing_4	1.02817	0.0332507
MAP3K15	protein_coding	mitogen-activated_protein_kinase_kinase_kinase_15	1.75577	0.0333763
RP11-485G7.5	antisense	NA	1.75577	0.0333763
RP11-265N7.1	lincRNA	NA	1.75577	0.0333763
ELFN1	protein_coding	extracellular_leucine-rich_repeat_and_fibronectin_type_III_domain_containing_1	-1.88894	0.0333763
LRRC16B	protein_coding	leucine_rich_repeat_containing_16B	-1.48877	0.0335331
ANKRD6	protein_coding	ankyrin_repeat_domain_6	1.45725	0.0335331
ZNF750	protein_coding	zinc_finger_protein_750	-1.05156	0.0336191
TOX	protein_coding	thymocyte_selection_associated_high_mobility_group_box	1.14393	0.0336418
ABCC2	protein_coding	ATP_binding_cassette_subfamily_C_member_2	1.14393	0.0336418
LINC00472	lincRNA	long_intergenic_non-protein_coding_RNA_472	1.24919	0.033664
ANK2	protein_coding	ankyrin_2_neuronal	-1.52824	0.0338323
RPL24P4	processed_pseudogene	ribosomal_protein_L24_pseudogene_4	1.64946	0.0339102
RP11-129M16.4	antisense	NA	1.64946	0.0339102
ICOSLG	protein_coding	inducible_T-cell_co-stimulator_ligand	1.56173	0.0340354
CTB-52I2.4	transcribed_processed_pseudogene	NA	1.56785	0.0340884
MAGEA11	protein_coding	MAGE_family_member_A11	1.56785	0.0340884
LINC01431	lincRNA	long_intergenic_non-protein_coding_RNA_1431	1.56785	0.0340884
CCDC78	protein_coding	coiled-coil_domain_containing_78	-1.06541	0.034151
CTD-2547L24.4	lincRNA	NA	1.26399	0.0342372
AC093642.5	transcribed_unprocessed_pseudogene	NA	-1.06535	0.0345983
MYOM3	protein_coding	myomesin_3	1.00779	0.034759
SLC2A4	protein_coding	solute_carrier_family_2_(facilitated_glucose_transporter)_member_4	-3.08333	0.0348666
CTD-3113P16.11	lincRNA	NA	-3.08333	0.0348666
AC137934.1	lincRNA	NA	-3.08333	0.0348666
MADCAM1	protein_coding	mucosal_vascular_addressin_cell_adhesion_molecule_1	-3.08333	0.0348666
CTD-3010D24.3	lincRNA	NA	2.95648	0.0348666
SNORD117	snoRNA	small_nucleolar_RNA_C/D_box_117	-3.08333	0.0348666
CHMP4BP1	processed_pseudogene	charged_multivesicular_body_protein_4B_pseudogene_1	-3.08333	0.0348666
PLPP7	protein_coding	phospholipid_phosphatase_7_(inactive)	2.95648	0.0348666
PRMT5-AS1	antisense	PRMT5_antisense_RNA_1	-3.08333	0.0348666
CTD-2600O9.1	lincRNA	NA	2.95648	0.0348666
LINC01212	lincRNA	long_intergenic_non-protein_coding_RNA_1212	2.95648	0.0348666
RP11-474B16.1	antisense	NA	2.95648	0.0348666
LINC01508	lincRNA	long_intergenic_non-protein_coding_RNA_1508	2.95648	0.0348666
AC034243.1	antisense	NA	2.95648	0.0348666
CACNA1C	protein_coding	calcium_channel_voltage-dependent_L_type_alpha_1C_subunit	2.95648	0.0348666
AC009120.3	processed_pseudogene	NA	2.95648	0.0348666
HIST1H3J	protein_coding	histone_cluster_1_H3j	2.95648	0.0348666
AC012501.3	transcribed_processed_pseudogene	NA	2.95648	0.0348666
RP11-113I24.1	processed_pseudogene	NA	2.95648	0.0348666
RP11-119F7.5	sense_overlapping	NA	2.95648	0.0348666
HIST1H4C	protein_coding	histone_cluster_1_H4c	2.95648	0.0348666
P2RY8	protein_coding	purinergic_receptor_P2Y_G-protein_coupled_8	2.95648	0.0348666
SPATA21	protein_coding	spermatogenesis_associated_21	-3.08333	0.0348666
CYP4X1	protein_coding	cytochrome_P450_family_4_subfamily_X_member_1	1.07085	0.0350671
RP11-496H1.2	lincRNA	NA	-1.28401	0.035482
RP11-109M17.2	lincRNA	NA	1.12483	0.0358234
TGFBR3L	protein_coding	transforming_growth_factor_beta_receptor_III_like	-1.14468	0.035924
HLA-DOB	protein_coding	major_histocompatibility_complex_class_II_DO_beta	1.23127	0.0361572
LINC01010	lincRNA	long_intergenic_non-protein_coding_RNA_1010	1.08582	0.0371901
PRSS27	protein_coding	protease_serine_27	-1.15089	0.0372812
ANKRD34A	protein_coding	ankyrin_repeat_domain_34A	-1.32331	0.0376208
FAM225A	lincRNA	family_with_sequence_similarity_225_member_A_(non-protein_coding)	1.1216	0.0376897
ITPKA	protein_coding	inositol-trisphosphate_3-kinase_A	-1.11314	0.0383872
NSG1	protein_coding	neuron_specific_gene_family_member_1	-1.11314	0.0383872
RENBP	protein_coding	renin_binding_protein	-1.3398	0.0384107
CARD9	protein_coding	caspase_recruitment_domain_family_member_9	1.05706	0.0389391
LINC00944	lincRNA	long_intergenic_non-protein_coding_RNA_944	1.31131	0.0392385
MVB12B	protein_coding	multivesicular_body_subunit_12B	1.00377	0.0395674
RP11-379B8.1	lincRNA	NA	1.2337	0.0396637
HSD17B6	protein_coding	hydroxysteroid_(17-beta)_dehydrogenase_6	-1.16233	0.0396637
RRN3P3	transcribed_unprocessed_pseudogene	RRN3_homolog_RNA_polymerase_I_transcription_factor_pseudogene_3	1.2337	0.0396637
MTARC1	protein_coding	mitochondrial_amidoxime_reducing_component_1	-1.11643	0.0399163
SH3RF3-AS1	lincRNA	SH3RF3_antisense_RNA_1	-1.11643	0.0399163
ACPP	protein_coding	acid_phosphatase_prostate	1.33855	0.0401014
RP11-73M18.6	sense_intronic	NA	1.33855	0.0401014
KCNK9	protein_coding	potassium_channel_two_pore_domain_subfamily_K_member_9	1.03204	0.0405352
BEGAIN	protein_coding	brain_enriched_guanylate_kinase_associated	-1.16687	0.0405677
RP11-44N11.2	lincRNA	NA	5.58197	0.0409646
ASTL	protein_coding	astacin-like_metallo-endopeptidase_(M12_family)	-5.64824	0.0409646
AC068641.1	miRNA	NA	5.58197	0.0409646
SLC18A2	protein_coding	solute_carrier_family_18_(vesicular_monoamine_transporter)_member_2	5.58197	0.0409646
LINC00304	lincRNA	long_intergenic_non-protein_coding_RNA_304	-5.64824	0.0409646
CTD-2521M24.11	lincRNA	NA	5.58197	0.0409646
MATK	protein_coding	megakaryocyte-associated_tyrosine_kinase	5.58197	0.0409646
RP11-895M11.3	lincRNA	NA	-5.64824	0.0409646
RP11-428C19.4	antisense	NA	-5.64824	0.0409646
CTD-2282P23.2	antisense	NA	5.58197	0.0409646
RP11-567J20.1	lincRNA	NA	-5.64824	0.0409646
RP11-120K19.4	antisense	NA	5.58197	0.0409646
CYP17A1	protein_coding	cytochrome_P450_family_17_subfamily_A_member_1	-5.64824	0.0409646
BPIFB4	protein_coding	BPI_fold_containing_family_B_member_4	5.58197	0.0409646
RP11-532F6.5	lincRNA	NA	-5.64824	0.0409646
RP11-996F15.6	antisense	NA	-5.64824	0.0409646
PHF24	protein_coding	PHD_finger_protein_24	-5.64824	0.0409646
AP000619.5	transcribed_unprocessed_pseudogene	NA	-5.64824	0.0409646
RP11-467L19.14	TEC	NA	5.58197	0.0409646
RP11-513O13.1	TEC	NA	5.58197	0.0409646
CHEK2P2	transcribed_unprocessed_pseudogene	checkpoint_kinase_2_pseudogene_2	5.58197	0.0409646
RP11-713P17.5	lincRNA	NA	5.58197	0.0409646
OTOGL	protein_coding	otogelin-like	-5.64824	0.0409646
MYLK-AS2	antisense	MYLK_antisense_RNA_2	5.58197	0.0409646
RP4-539M6.22	lincRNA	NA	5.58197	0.0409646
ANGPTL8	protein_coding	angiopoietin_like_8	-5.64824	0.0409646
RP11-394O2.3	antisense	NA	5.58197	0.0409646
PLK5	protein_coding	polo-like_kinase_5	-5.64824	0.0409646
C1orf194	protein_coding	chromosome_1_open_reading_frame_194	5.58197	0.0409646
RNF17	protein_coding	ring_finger_protein_17	5.58197	0.0409646
HMGB1P1	processed_pseudogene	high_mobility_group_box_1_pseudogene_1	5.58197	0.0409646
GAPDHP2	processed_pseudogene	glyceraldehyde-3-phosphate_dehydrogenase_pseudogene_2	-5.64824	0.0409646
RP11-55L4.1	antisense	NA	5.58197	0.0409646
TNN	protein_coding	tenascin_N	5.58197	0.0409646
CTTNBP2	protein_coding	cortactin_binding_protein_2	-5.64824	0.0409646
RP11-622C24.2	lincRNA	NA	5.58197	0.0409646
RAMP2	protein_coding	receptor_(G_protein-coupled)_activity_modifying_protein_2	5.58197	0.0409646
GLTSCR2-AS1	antisense	GLTSCR2_antisense_RNA_1	-5.64824	0.0409646
RP11-3B7.1	lincRNA	NA	-5.64824	0.0409646
MIR4297	miRNA	microRNA_4297	5.58197	0.0409646
RP11-99A1.2	lincRNA	NA	-5.64824	0.0409646
PYGO1	protein_coding	pygopus_family_PHD_finger_1	5.58197	0.0409646
RNU6-1099P	snRNA	RNA_U6_small_nuclear_1099_pseudogene	5.58197	0.0409646
GATA5	protein_coding	GATA_binding_protein_5	-5.64824	0.0409646
GPR75-ASB3	protein_coding	GPR75-ASB3_readthrough	5.58197	0.0409646
RP11-731C17.1	processed_pseudogene	NA	-5.64824	0.0409646
SNORD14E	snoRNA	small_nucleolar_RNA_C/D_box_14E	-5.64824	0.0409646
MIR5581	miRNA	microRNA_5581	5.58197	0.0409646
RNU6-720P	snRNA	RNA_U6_small_nuclear_720_pseudogene	-5.64824	0.0409646
MMEL1	protein_coding	membrane_metallo-endopeptidase-like_1	5.58197	0.0409646
RP11-321P16.1	lincRNA	NA	5.58197	0.0409646
DLG3-AS1	antisense	DLG3_antisense_RNA_1	5.58197	0.0409646
RP11-864J10.2	processed_pseudogene	NA	-5.64824	0.0409646
MIR429	miRNA	microRNA_429	-5.64824	0.0409646
ADAMTS9	protein_coding	ADAM_metallopeptidase_with_thrombospondin_type_1_motif_9	5.58197	0.0409646
AMOT	protein_coding	angiomotin	1.37003	0.0409935
PLXNA4	protein_coding	plexin_A4	1.37003	0.0409935
RP11-69L16.6	processed_pseudogene	NA	1.37003	0.0409935
SNORA80B	snoRNA	small_nucleolar_RNA_H/ACA_box_80B	-2.45355	0.041032
PCDHGA3	protein_coding	protocadherin_gamma_subfamily_A_3	2.323	0.041032
NAIP	protein_coding	NLR_family_apoptosis_inhibitory_protein	-2.45355	0.041032
FOXF1	protein_coding	forkhead_box_F1	2.323	0.041032
RP5-1021I20.5	antisense	NA	-2.45355	0.041032
RP11-219A15.5	lincRNA	NA	2.323	0.041032
ZNF711	protein_coding	zinc_finger_protein_711	2.323	0.041032
TEK	protein_coding	TEK_tyrosine_kinase_endothelial	2.323	0.041032
CTD-2639E6.9	lincRNA	NA	2.323	0.041032
MED28P3	processed_pseudogene	mediator_complex_subunit_28_pseudogene_3	2.323	0.041032
NUTM1	protein_coding	NUT_midline_carcinoma_family_member_1	-2.45355	0.041032
DOCK10	protein_coding	dedicator_of_cytokinesis_10	2.323	0.041032
RP11-766F14.2	protein_coding	NA	2.323	0.041032
TAS2R2P	processed_pseudogene	taste_2_receptor_member_2_pseudogene	2.323	0.041032
EGR2	protein_coding	early_growth_response_2	-1.01886	0.0413461
TMEM51-AS1	antisense	TMEM51_antisense_RNA_1	1.15946	0.0416529
RP11-679I18.4	processed_pseudogene	NA	-1.43458	0.041904
RP11-817I4.1	sense_intronic	NA	-1.43458	0.041904
CTD-2184D3.3	lincRNA	NA	1.40685	0.041904
GPM6A	protein_coding	glycoprotein_M6A	1.09893	0.0422141
PPM1N	protein_coding	protein_phosphatase_Mg2+/Mn2+_dependent_1N_(putative)	-1.08824	0.0422141
GVQW1	protein_coding	GVQW_motif_containing_1	1.45051	0.0428142
C1QL3	protein_coding	complement_component_1_q_subcomponent-like_3	1.45051	0.0428142
GHET1	lincRNA	gastric_carcinoma_proliferation_enhancing_transcript_1	-1.46964	0.0428142
SLC16A9	protein_coding	solute_carrier_family_16_member_9	-1.08894	0.0431193
C10orf82	protein_coding	chromosome_10_open_reading_frame_82	1.01366	0.0433967
TMEM56-RWDD3	protein_coding	TMEM56-RWDD3_readthrough	1.50314	0.043693
AP000254.8	antisense	NA	1.50314	0.043693
LINC01179	lincRNA	long_intergenic_non-protein_coding_RNA_1179	1.50314	0.043693
RP11-547D13.1	TEC	NA	-1.57596	0.043693
AGPAT4-IT1	TEC	AGPAT4_intronic_transcript_1	1.44207	0.043693
THY1	protein_coding	Thy-1_cell_surface_antigen	1.50314	0.043693
RP11-329B9.4	lincRNA	NA	1.50314	0.043693
RP11-11M20.4	lincRNA	NA	1.44207	0.043693
RPS10L	processed_pseudogene	NA	2.00442	0.0439913
LRRTM2	protein_coding	leucine_rich_repeat_transmembrane_neuronal_2	2.00442	0.0439913
MYHAS	antisense	myosin_heavy_chain_gene_cluster_antisense_RNA	2.00442	0.0439913
RP11-227D13.1	lincRNA	NA	2.00442	0.0439913
HES5	protein_coding	hes_family_bHLH_transcription_factor_5	-2.13636	0.0439913
RIBC1	protein_coding	RIB43A_domain_with_coiled-coils_1	2.00442	0.0439913
RP11-539I5.1	antisense	NA	1.11093	0.0440851
BOLA2B	protein_coding	bolA_family_member_2B	-1.63484	0.0444891
SEMA5B	protein_coding	sema_domain_seven_thrombospondin_repeats_(type_1_and_type_1-like)_transmembrane_domain_(TM)_and_short_cytoplasmic_domain_(semaphorin)_5B	-1.63484	0.0444891
RP11-439L18.2	lincRNA	NA	1.50114	0.0444891
FHAD1	protein_coding	forkhead-associated_(FHA)_phosphopeptide_binding_domain_1	1.50114	0.0444891
RP11-571M6.17	lincRNA	NA	1.50114	0.0444891
AKR1B10	protein_coding	aldo-keto_reductase_family_1_member_B10_(aldose_reductase)	1.2282	0.044879
LINC00540	lincRNA	long_intergenic_non-protein_coding_RNA_540	1.57594	0.0451175
WI2-87327B8.2	lincRNA	NA	-1.70941	0.0451175
MBL1P	unitary_pseudogene	mannose-binding_lectin_(protein_A)_1_pseudogene	1.57594	0.0451175
AF196972.9	antisense	NA	1.57594	0.0451175
C14orf37	protein_coding	chromosome_14_open_reading_frame_37	1.57594	0.0451175
RP11-227L6.1	TEC	NA	1.57594	0.0451175
PTPRB	protein_coding	protein_tyrosine_phosphatase_receptor_type_B	1.06679	0.0451804
RP11-148O21.6	lincRNA	NA	-1.94081	0.0452022
PTPRQ	protein_coding	protein_tyrosine_phosphatase_receptor_type_Q	1.80813	0.0452022
CTD-2012K14.6	lincRNA	NA	-1.94081	0.0452022
AC009264.1	antisense	NA	1.80813	0.0452022
CTD-2001C12.1	lincRNA	NA	1.80813	0.0452022
PCDHB8	protein_coding	protocadherin_beta_8	1.80813	0.0452022
BCL2L14	protein_coding	BCL2-like_14_(apoptosis_facilitator)	-1.80705	0.045436
AC009095.4	antisense	NA	1.67391	0.045436
ZBTB7C	protein_coding	zinc_finger_and_BTB_domain_containing_7C	-1.80705	0.045436
EGF	protein_coding	epidermal_growth_factor	1.01971	0.045784
AC098823.3	lincRNA	NA	-1.29689	0.0461633
C1QL1	protein_coding	complement_component_1_q_subcomponent-like_1	1.07589	0.047268
DIRAS1	protein_coding	DIRAS_family_GTP-binding_RAS-like_1	-1.0923	0.0474097
RP5-1136G13.2	antisense	NA	1.26841	0.0475441
EPHB6	protein_coding	EPH_receptor_B6	-1.31294	0.0475441
PCSK1	protein_coding	proprotein_convertase_subtilisin/kexin_type_1	1.08092	0.0484199
SRRM2-AS1	antisense	SRRM2_antisense_RNA_1	1.14938	0.0485971
RP11-474P2.2	antisense	NA	-1.21383	0.0485971
FAM196B	protein_coding	family_with_sequence_similarity_196_member_B	1.14098	0.0486862
TM4SF19-AS1	antisense	TM4SF19_antisense_RNA_1	1.08632	0.0496537
Table S3 A total of 1032 differentially expressed genes induced by Lsm12 knockdown were identified, including 592 upregulated and 440 downregulated genes.
