# Supplementary material for: Identification of RNA-splicing factor Lsm12 as a novel tumor-associated gene and a potent biomarker in Oral Squamous Cell Carcinoma (OSCC)
Source: J Exp Clin Cancer Res. 2022 Apr 21;41:150. doi: 10.1186/s13046-022-02355-9 (PMC9027881; doi:10.1186/s13046-022-02355-9)
Supplement: Supplementary file 5 — Additional file 5: Table S4. Alternative splicing of genes induced by Lsm12 knockdown. [file 13046_2022_2355_MOESM5_ESM.xlsx]

## Sheet: SE.significant
Table S4 Alternative splicing of genes induced by Lsm12 knockdown
SE(skipped exon)
geneSymbol	exonStart_0base	exonEnd	PValue	FDR	IncLevelDifference
RPS24	78040203	78040225	0	0	-0.104
RPS24	78040200	78040225	0	0	-0.102
RBCK1	410411	410522	0	0	-0.175
RBCK1	410411	410637	0	0	-0.214
PSAP	71823887	71823893	0	0	-0.121
PSAP	71823887	71823896	0	0	-0.123
PSAP	71823887	71824107	0	0	-0.096
LRRC75A-AS1	16439580	16439703	0	0	-0.127
LRRC75A-AS1	16439531	16439703	0	0	-0.118
PPIA	44798747	44798904	0	0	-0.067
PPIA	44798747	44798814	0	0	-0.068
MYL6	56160625	56160670	0	0	-0.249
FN1	215392930	215393203	3.33067e-15	1.67205e-11	0.134
HNRNPA2B1	26190992	26191173	6.88338e-15	3.20874e-11	-0.185
HNRNPA2B1	26190992	26191128	3.09752e-14	1.34767e-10	-0.182
CD44	35198144	35198246	6.72795e-14	2.6979e-10	-0.232
LRRC75A-AS1	16439527	16439703	7.02771e-14	2.6979e-10	-0.095
SNHG8	118278933	118279137	1.05249e-13	3.81598e-10	-0.287
CD44	35198120	35198246	1.56208e-13	5.36551e-10	-0.139
SNHG8	118278943	118279137	1.73639e-13	5.66601e-10	-0.289
CD44	35198071	35198246	1.9984e-13	6.21046e-10	-0.146
LRRC75A-AS1	16439677	16439703	4.7129e-13	1.39806e-09	-0.106
LRRC75A-AS1	16439659	16439703	5.47784e-13	1.55433e-09	-0.106
HNRNPA2B1	26190992	26191011	4.87388e-12	1.30594e-08	-0.192
SNHG8	118278965	118279137	5.00266e-12	1.30594e-08	-0.294
PRDX5	64319733	64319787	5.43643e-12	1.36459e-08	-0.057
CD44	35211245	35211449	9.68647e-12	2.34133e-08	-0.104
CD44	35209964	35210054	1.10102e-11	2.56624e-08	-0.161
CD44	35208104	35208206	9.20032e-11	2.07045e-07	-0.143
CTTN	70421469	70421580	9.81728e-11	2.13565e-07	0.103
PHLDB2	111778267	111778427	1.26871e-10	2.67093e-07	0.25
SNRNP70	49102113	49103587	3.15623e-10	6.43693e-07	-0.228
BAG6	31639499	31639646	3.72678e-10	7.37022e-07	-0.151
UQCRH	46309896	46310044	4.54205e-10	8.71832e-07	-0.11
USO1	75795335	75795356	5.4891e-10	1.02351e-06	-0.451
SLC37A2	125086203	125086260	1.87313e-09	3.39567e-06	-0.275
PTHLH	27969680	27969912	3.1373e-09	5.53369e-06	0.126
PRDX5	64320660	64320717	3.61098e-09	6.20158e-06	-0.127
CTTN	70421469	70421531	4.69587e-09	7.85799e-06	0.115
SNHG8	118279106	118279137	5.0598e-09	8.05755e-06	-0.244
CTTN	70421469	70421536	5.06205e-09	8.05755e-06	0.116
ITGAE	3723287	3723383	7.14656e-09	1.11047e-05	-0.23
ATP5C1	7806973	7807010	9.51587e-09	1.44424e-05	0.162
PTHLH	27969680	27969709	1.18576e-08	1.71967e-05	0.137
PTHLH	27969680	27969704	1.16454e-08	1.71967e-05	0.138
UQCRH	46309900	46310044	1.27045e-08	1.80244e-05	-0.096
PTHLH	27969680	27969713	1.50067e-08	2.08376e-05	0.136
HNRNPC	21263310	21263336	1.6339e-08	2.22149e-05	0.107
PUF60	143820665	143820716	3.92972e-08	5.2339e-05	0.179
TIMM8B	112085966	112086310	4.86876e-08	6.3549e-05	-0.096
PHPT1	136850502	136850560	5.57006e-08	7.12771e-05	-0.111
APLP2	130123611	130123779	6.29984e-08	7.90654e-05	-0.102
TIMM8B	112085977	112086310	8.30526e-08	0.000102268	-0.094
BRD9	869244	869394	8.93757e-08	0.000108016	-0.263
HRAS	533276	533358	9.27309e-08	0.000110033	-0.099
PRDX5	64319733	64319868	1.04049e-07	0.000121258	-0.035
HNRNPA2B1	26191421	26191650	1.8495e-07	0.000211758	-0.105
PHPT1	136850505	136850560	1.92183e-07	0.000216246	-0.106
PET100	7631231	7631321	2.59569e-07	0.000287118	-0.159
EIF4G2	10801660	10801774	3.15118e-07	0.000342754	-0.085
HMGN1	39345829	39345958	3.70608e-07	0.000396502	-0.075
LAMB3	209622981	209623081	4.13647e-07	0.000432038	-0.041
HNRNPC	21263310	21263582	4.17063e-07	0.000432038	0.111
MIR205HG	209432203	209432400	6.23174e-07	0.000635462	-0.176
PRDX5	64320660	64320717	6.45778e-07	0.000648381	-0.031
MIR205HG	209432183	209432400	7.24907e-07	0.000706706	-0.175
CNOT1	58623281	58623409	7.25526e-07	0.000706706	0.17
CCND3	41940369	41940585	9.72222e-07	0.000933076	0.186
GNB1	1852569	1852680	1.18549e-06	0.00112127	0.334
HNRNPA1	54283078	54283234	1.23181e-06	0.00114844	-0.037
PRDX5	64320660	64320797	1.85495e-06	0.00170504	-0.042
XAF1	6761885	6762037	2.0568e-06	0.00186432	-0.249
SMG1	18899986	18900044	2.1383e-06	0.00191164	0.336
DMKN	35507457	35507511	2.31624e-06	0.00204274	-0.195
PRDX5	64320660	64320792	2.3607e-06	0.00205418	-0.041
XAF1	6761885	6762041	2.57094e-06	0.00220769	-0.246
HMGN1	39347378	39347483	3.01472e-06	0.00255515	-0.069
DPH7	137575708	137575923	3.09814e-06	0.00259219	-0.384
GALE	23798886	23799012	4.10313e-06	0.0033896	-0.181
XAF1	6761801	6762037	4.46916e-06	0.00364583	-0.237
XAF1	6761801	6762041	5.36003e-06	0.00431859	-0.235
BRD9	869244	869404	6.03269e-06	0.00480128	-0.247
DPH7	137575708	137575894	6.70887e-06	0.00527512	-0.387
OS9	57720098	57720263	6.84362e-06	0.005317	-0.147
RTN3	63718980	63721032	7.11895e-06	0.00546585	0.128
DPH7	137575708	137575869	7.73326e-06	0.00586847	-0.407
UROS	125794021	125794388	9.08755e-06	0.00681692	0.187
MYO6	75911671	75911698	1.01894e-05	0.00755657	-0.2
DPH7	137575708	137575866	1.09591e-05	0.00794678	-0.404
EPN1	55677549	55677734	1.08537e-05	0.00794678	-0.263
STK19	31972620	31972770	1.25534e-05	0.00900286	-0.209
USMG5	103395745	103396032	1.38629e-05	0.00983389	-0.04
Table S4 119 alternative splicing events induced by Lsm12 knockdown were identified, including 92 SE events, 15 RI events, 9 A5SS events and 3 A3SS events.

## Sheet: RI.significant
RI(retained intron)
geneSymbol	riExonStart_0base	riExonEnd	PValue	FDR	IncLevelDifference
HMGN1	39345145	39348339	0	0	-0.202
LRRC75A-AS1	16439326	16439703	0	0	0.167
LMNA	156137653	156138757	2.87548e-13	5.47815e-10	0.145
LRRC75A-AS1	16439326	16440253	3.4639e-13	5.47815e-10	-0.092
SOD2	159679063	159682638	1.45872e-10	1.84558e-07	-0.044
KRT17	41621592	41622511	1.38231e-09	1.45742e-06	-0.04
ID1	31605282	31606515	9.38143e-09	7.52169e-06	-0.093
SRRM1	24646666	24649029	9.5121e-09	7.52169e-06	-0.207
TRAPPC6B	39158284	39159550	4.4517e-07	0.000312905	-0.303
NCKAP5L	49791145	49792588	1.56887e-06	0.00099247	0.571
DDX5	64500548	64502069	1.72838e-06	0.000993976	-0.075
RBM25	73099666	73103478	2.20634e-06	0.00116311	-0.104
CHTOP	153636571	153638448	4.10902e-06	0.00199951	0.214
SRSF7	38748578	38749705	6.30938e-06	0.00285094	-0.122
DVL3	184164795	184165206	1.07831e-05	0.00454761	0.12

## Sheet: A5SS.significant
A5SS(alternative 5’ splice site)
geneSymbol	longExonStart_0base	longExonEnd	shortExonStart	shortExonEnd	PValue	FDR	IncLevelDifference
SNHG8	118278708	118279137	118278708	118278792	1.11022e-16	1.44895e-12	-0.253
LRRC75A-AS1	16439326	16439703	16439326	16439414	1.18683e-13	7.74465e-10	-0.095
PHPT1	136850012	136850560	136850012	136850137	1.42519e-08	6.20003e-05	-0.103
FNTA	43077215	43080441	43077215	43077364	6.82991e-08	0.000222843	0.171
EIF4G2	10801660	10802209	10802048	10802209	1.84085e-07	0.000480499	-0.091
GRINA	143990099	143990315	143990099	143990199	5.38213e-07	0.0011707	-0.137
CNOT8	154858638	154858816	154858638	154858768	2.81281e-06	0.00463061	0.404
OS9	57718992	57720263	57718992	57719182	3.08086e-06	0.00463061	-0.151
RBM3	48575560	48576083	48575560	48575667	3.19328e-06	0.00463061	-0.086

## Sheet: A3SS.significant
A3SS(alternative 3’ splice site)
geneSymbol	longExonStart_0base	longExonEnd	shortExonStart	shortExonEnd	PValue	FDR	IncLevelDifference
LRRC75A-AS1	16439580	16440253	16440184	16440253	0	0	-0.128
LRRC75A-AS1	16439527	16439703	16439580	16439703	4.44089e-16	4.75975e-12	0.158
APRT	88809468	88809840	88809468	88809706	4.94394e-07	0.00353261	-0.138
